# Supplementary material for: Exercise-Induced Proteomic Profile Changes in Patients with Advanced Heart Failure
Source: Biomedicines. 2024 Oct 5;12(10):2267. doi: 10.3390/biomedicines12102267 (PMC11503997; doi:10.3390/biomedicines12102267)
Supplement: Supplementary file 1 [file biomedicines-12-02267-s001.zip]

Archive with 1 entries (1 files):
- Supplementary file S1.xls
