# Supplementary material for: Exercise-Induced Proteomic Profile Changes in Patients with Advanced Heart Failure
Source: Biomedicines. 2024 Oct 5;12(10):2267. doi: 10.3390/biomedicines12102267 (PMC11503997; doi:10.3390/biomedicines12102267)
Supplement: Supplementary file 1 [file biomedicines-12-02267-s001.zip › Supplementary file S1.xls]

## Sheet: list of protein
Majority protein ID	Majority protein name	Gene name
P04275	von Willebrand factor	VWF
P01033	Metalloproteinase inhibitor 1	TIMP1
P02671	Fibrinogen alpha chain	FGA
P02675	Fibrinogen beta chain	FGB
P02679	Fibrinogen gamma chain	FGG
P02751	Fibronectin	FN1
P12821	Angiotensin-converting enzyme	ACE
P51884	Lumican	LUM
Q9BXJ1	Complement C1q tumor necrosis factor-related protein 1	C1QTNF1
A0M8Q6	Ig lambda-7 chain C region	IGLC7
O14786	Neuropilin-1	NRP1
O43432	Eukaryotic translation initiation factor 4 gamma 3	EIF4G3
O60462	Neuropilin-2	NRP2
P01034	Cystatin-C	CST3
P01599	Ig kappa chain V-I region Gal	IGKV1-17
P01889	HLA class I histocompatibility antigen, B-7 alpha chain	HLA-B
P02649	Apolipoprotein E	APOE
P04424	Argininosuccinate lyase	ASL
P05062	Fructose-bisphosphate aldolase B	ALDOB
P05121	Plasminogen activator inhibitor 1	SERPINE1
P07339	Cathepsin D	CTSD
P07996	Thrombospondin-1	THBS1
P0DJI9	Serum amyloid A-2 protein	SAA2
P10586	Receptor-type tyrosine-protein phosphatase F	PTPRF
P11279	Lysosome-associated membrane glycoprotein 1	LAMP1
P12110	Collagen alpha-2(VI) chain	COL6A2
P13473	Lysosome-associated membrane glycoprotein 2	LAMP2
P14625	Endoplasmin	HSP90B1
P17301	Integrin alpha-2	ITGA2
P19397	Leukocyte surface antigen CD53	CD53
P23284	Peptidyl-prolyl cis-trans isomerase B	PPIB
P40197	Platelet glycoprotein V	GP5
P55056	Apolipoprotein C-IV	APOC4
Q10588	ADP-ribosyl cyclase/cyclic ADP-ribose hydrolase 2	BST1
Q13201	Multimerin-1	MMRN1
Q13332	Receptor-type tyrosine-protein phosphatase S	PTPRS
Q13867	Bleomycin hydrolase	BLMH
Q14515	SPARC-like protein 1	SPARCL1
Q16706	Alpha-mannosidase 2	MAN2A1
Q6YHK3	CD109 antigen	CD109
Q8IXL6	Extracellular serine/threonine protein kinase FAM20C	FAM20C
Q8WZ75	Roundabout homolog 4	ROBO4
Q96S96	Phosphatidylethanolamine-binding protein 4	PEBP4
Q99650	Oncostatin-M-specific receptor subunit beta	OSMR
Q9BTY2	Plasma alpha-L-fucosidase	FUCA2
Q9UBP4	Dickkopf-related protein 3	DKK3
Q9Y4L1	Hypoxia up-regulated protein 1	HYOU1
O00187	Mannan-binding lectin serine protease 2	MASP2
O75339	Cartilage intermediate layer protein 1	CILP
O95445	Apolipoprotein M	APOM
P00751	Complement factor B	CFB
P02788	Lactotransferrin	LTF
P03951	Coagulation factor XI	F11
P04070	Vitamin K-dependent protein C	PROC
P05160	Coagulation factor XIII B chain	F13B
P07686	Beta-hexosaminidase subunit beta	HEXB
P08185	Corticosteroid-binding globulin	SERPINA6
P08253	72 kDa type IV collagenase	MMP2
P08887	Interleukin-6 receptor subunit alpha	IL6R
P0DP25	Calmodulin-3	CALM3
P10451	Osteopontin	SPP1
P11717	Cation-independent mannose-6-phosphate receptor	IGF2R
P20774	Mimecan	OGN
P21926	CD9 antigen	CD9
P22792	Carboxypeptidase N subunit 2	CPN2
P23381	Tryptophan--tRNA ligase, cytoplasmic	WARS
P33151	Cadherin-5	CDH5
P33908	Mannosyl-oligosaccharide 1,2-alpha-mannosidase IA	MAN1A1
P35542	Serum amyloid A-4 protein	SAA4
P37802	Transgelin-2	TAGLN2
P54289	Voltage-dependent calcium channel subunit alpha-2/delta-1	CACNA2D1
P55058	Phospholipid transfer protein	PLTP
P55290	Cadherin-13	CDH13
P58546	Myotrophin	MTPN
P99999	Cytochrome c	CYCS
Q01459	Di-N-acetylchitobiase	CTBS
Q06033	Inter-alpha-trypsin inhibitor heavy chain H3	ITIH3
Q07954	Prolow-density lipoprotein receptor-related protein 1	LRP1
Q12907	Vesicular integral-membrane protein VIP36	LMAN2
Q14624	Inter-alpha-trypsin inhibitor heavy chain H4	ITIH4
Q15166	Serum paraoxonase/lactonase 3	PON3
Q15828	Cystatin-M	CST6
Q3ZCW2	Galectin-related protein	LGALSL
Q4LDE5	Sushi, von Willebrand factor type A, EGF and pentraxin domain-containing protein 1	SVEP1
Q6P179	Endoplasmic reticulum aminopeptidase 2	ERAP2
Q6UX71	Plexin domain-containing protein 2	PLXDC2
Q6UXB8	Peptidase inhibitor 16	PI16
Q7Z7G0	Target of Nesh-SH3	ABI3BP
Q86TH1	ADAMTS-like protein 2	ADAMTSL2
Q8N6C8	Leukocyte immunoglobulin-like receptor subfamily A member 3	LILRA3
Q8NB25	Protein FAM184A	FAM184A
Q8NBJ4	Golgi membrane protein 1	GOLM1
Q92503	SEC14-like protein 1	SEC14L1
Q96KN2	Beta-Ala-His dipeptidase	CNDP1
Q99784	Noelin	OLFM1
Q99972	Myocilin	MYOC
Q9BQ51	Programmed cell death 1 ligand 2	PDCD1LG2
Q9H299	SH3 domain-binding glutamic acid-rich-like protein 3	SH3BGRL3
Q9HCU4	Cadherin EGF LAG seven-pass G-type receptor 2	CELSR2
Q9UHG3	Prenylcysteine oxidase 1	PCYOX1
Q9UNW1	Multiple inositol polyphosphate phosphatase 1	MINPP1
A0A075B6I1		IGLV4-60
A1L4H1	Soluble scavenger receptor cysteine-rich domain-containing protein SSC5D	SSC5D
O00391	Sulfhydryl oxidase 1	QSOX1
O14498	Immunoglobulin superfamily containing leucine-rich repeat protein	ISLR
O14791	Apolipoprotein L1	APOL1
O75144	ICOS ligand	ICOSLG
O94985	Calsyntenin-1	CLSTN1
P00488	Coagulation factor XIII A chain	F13A1
P00740	Coagulation factor IX	F9
P01011	Alpha-1-antichymotrypsin	SERPINA3
P01024	Complement C3	C3
P01715	Ig lambda chain V-IV region Bau
P02144	Myoglobin	MB
P02654	Apolipoprotein C-I	APOC1
P02786	Transferrin receptor protein 1	TFRC
P02790	Hemopexin	HPX
P04003	C4b-binding protein alpha chain	C4BPA
P04004	Vitronectin	VTN
P04114	Apolipoprotein B-100	APOB
P04217	Alpha-1B-glycoprotein	A1BG
P05155	Plasma protease C1 inhibitor	SERPING1
P05156	Complement factor I	CFI
P05546	Heparin cofactor 2	SERPIND1
P06681	Complement C2	C2
P07307	Asialoglycoprotein receptor 2	ASGR2
P07357	Complement component C8 alpha chain	C8A
P07358	Complement component C8 beta chain	C8B
P07942	Laminin subunit beta-1	LAMB1
P08571	Monocyte differentiation antigen CD14	CD14
P09172	Dopamine beta-hydroxylase	DBH
P09619	Platelet-derived growth factor receptor beta	PDGFRB
P09871	Complement C1s subcomponent	C1S
P09960	Leukotriene A-4 hydrolase	LTA4H
P0C0L5	Complement C4-B	C4B
P10321	HLA class I histocompatibility antigen, Cw-7 alpha chain	HLA-C
P11597	Cholesteryl ester transfer protein	CETP
P12111	Collagen alpha-3(VI) chain	COL6A3
P12830	Cadherin-1	CDH1
P14314	Glucosidase 2 subunit beta	PRKCSH
P15144	Aminopeptidase N	ANPEP
P15169	Carboxypeptidase N catalytic chain	CPN1
P15291	Beta-1,4-galactosyltransferase 1	B4GALT1
P15814	Immunoglobulin lambda-like polypeptide 1	IGLL1
P17813	Endoglin	ENG
P17936	Insulin-like growth factor-binding protein 3	IGFBP3
P18428	Lipopolysaccharide-binding protein	LBP
P19320	Vascular cell adhesion protein 1	VCAM1
P19823	Inter-alpha-trypsin inhibitor heavy chain H2	ITIH2
P19827	Inter-alpha-trypsin inhibitor heavy chain H1	ITIH1
P20742	Pregnancy zone protein	PZP
P22891	Vitamin K-dependent protein Z	PROZ
P23142	Fibulin-1	FBLN1
P23470	Receptor-type tyrosine-protein phosphatase gamma	PTPRG
P25789	Proteasome subunit alpha type-4	PSMA4
P27169	Serum paraoxonase/arylesterase 1	PON1
P27487	Dipeptidyl peptidase 4	DPP4
P27918	Properdin	CFP
P29401	Transketolase	TKT
P30040	Endoplasmic reticulum resident protein 29	ERP29
P35443	Thrombospondin-4	THBS4
P35858	Insulin-like growth factor-binding protein complex acid labile subunit	IGFALS
P36955	Pigment epithelium-derived factor	SERPINF1
P39060	Collagen alpha-1(XVIII) chain	COL18A1
P41222	Prostaglandin-H2 D-isomerase	PTGDS
P43121	Cell surface glycoprotein MUC18	MCAM
P43251	Biotinidase	BTD
P48357	Leptin receptor	LEPR
P49641	Alpha-mannosidase 2x	MAN2A2
P49913	Cathelicidin antimicrobial peptide	CAMP
P54108	Cysteine-rich secretory protein 3	CRISP3
P58335	Anthrax toxin receptor 2	ANTXR2
P62937	Peptidyl-prolyl cis-trans isomerase A	PPIA
Q9GZV4	Eukaryotic translation initiation factor 5A-2	EIF5A2
P80108	Phosphatidylinositol-glycan-specific phospholipase D	GPLD1
P80723	Brain acid soluble protein 1	BASP1
P98160	Basement membrane-specific heparan sulfate proteoglycan core protein	HSPG2
Q04917	14-3-3 protein eta	YWHAH
Q07075	Glutamyl aminopeptidase	ENPEP
Q13093	Platelet-activating factor acetylhydrolase	PLA2G7
Q13103	Secreted phosphoprotein 24	SPP2
Q13228	Selenium-binding protein 1	SELENBP1
Q13508	Ecto-ADP-ribosyltransferase 3	ART3
Q14126	Desmoglein-2	DSG2
Q14520	Hyaluronan-binding protein 2	HABP2
Q16610	Extracellular matrix protein 1	ECM1
Q5CZC0	Fibrous sheath-interacting protein 2	FSIP2
Q6EMK4	Vasorin	VASN
Q6F5E7	Protein TXNRD3NB	TXNRD3NB
Q7Z7M0	Multiple epidermal growth factor-like domains protein 8	MEGF8
Q86U17	Serpin A11	SERPINA11
Q8TER0	Sushi, nidogen and EGF-like domain-containing protein 1	SNED1
Q92954	Proteoglycan 4	PRG4
Q96IY4	Carboxypeptidase B2	CPB2
Q9H4A9	Dipeptidase 2	DPEP2
Q9HDC9	Adipocyte plasma membrane-associated protein	APMAP
Q9NPY3	Complement component C1q receptor	CD93
Q9NQ76	Matrix extracellular phosphoglycoprotein	MEPE
Q9NX61	Transmembrane protein 161A	TMEM161A
Q9NY97	N-acetyllactosaminide beta-1,3-N-acetylglucosaminyltransferase 2	B3GNT2
Q9NZK5	Adenosine deaminase CECR1	CECR1
Q9UEU0	Vesicle transport through interaction with t-SNAREs homolog 1B	VTI1B
Q9UEW3	Macrophage receptor MARCO	MARCO
Q9UGM5	Fetuin-B	FETUB
Q9UK55	Protein Z-dependent protease inhibitor	SERPINA10
Q9ULC0	Endomucin	EMCN
Q9UNN8	Endothelial protein C receptor	PROCR
Q9Y279	V-set and immunoglobulin domain-containing protein 4	VSIG4
Q9Y6R7	IgGFc-binding protein	FCGBP
P0DP09		IGKV1D-13
A0A0J9YX35
O00533	Neural cell adhesion molecule L1-like protein	CHL1
O14818	Proteasome subunit alpha type-7	PSMA7
O15230	Laminin subunit alpha-5	LAMA5
O15394	Neural cell adhesion molecule 2	NCAM2
O43505	Beta-1,4-glucuronyltransferase 1	B4GAT1
O60279	Sushi domain-containing protein 5	SUSD5
O75015	Low affinity immunoglobulin gamma Fc region receptor III-B	FCGR3B
O75083	WD repeat-containing protein 1	WDR1
O75223	Gamma-glutamylcyclotransferase	GGCT
O75368	SH3 domain-binding glutamic acid-rich-like protein	SH3BGRL
O95428	Papilin	PAPLN
O95998	Interleukin-18-binding protein	IL18BP
P00441	Superoxide dismutase [Cu-Zn]	SOD1
P00568	Adenylate kinase isoenzyme 1	AK1
P00736	Complement C1r subcomponent	C1R
P00742	Coagulation factor X	F10
P00746	Complement factor D	CFD
P01008	Antithrombin-III	SERPINC1
P02655	Apolipoprotein C-II	APOC2
P02747	Complement C1q subcomponent subunit C	C1QC
P02760	Protein AMBP	AMBP
P02765	Alpha-2-HS-glycoprotein	AHSG
P03952	Plasma kallikrein	KLKB1
P04080	Cystatin-B	CSTB
P04259	Keratin, type II cytoskeletal 6B	KRT6B
P04439	HLA class I histocompatibility antigen, A-3 alpha chain	HLA-A
P05106	Integrin beta-3	ITGB3
P05362	Intercellular adhesion molecule 1	ICAM1
P05543	Thyroxine-binding globulin	SERPINA7
P06276	Cholinesterase	BCHE
P06396	Gelsolin	GSN
P07225	Vitamin K-dependent protein S	PROS1
P07355	Annexin A2	ANXA2
P07359	Platelet glycoprotein Ib alpha chain	GP1BA
P07360	Complement component C8 gamma chain	C8G
P07711	Cathepsin L1	CTSL
P07858	Cathepsin B	CTSB
P08123	Collagen alpha-2(I) chain	COL1A2
P08514	Integrin alpha-IIb	ITGA2B
P08519	Apolipoprotein(a)	LPA
P08567	Pleckstrin	PLEK
P08637	Low affinity immunoglobulin gamma Fc region receptor III-A	FCGR3A
P0C671	Uncharacterized protein C6orf222	C6orf222
P0DOX3	Ig delta chain C region	IGHD
P0DOX6
P10721	Mast/stem cell growth factor receptor Kit	KIT
P10909	Clusterin	CLU
P12259	Coagulation factor V	F5
P12955	Xaa-Pro dipeptidase	PEPD
P13591	Neural cell adhesion molecule 1	NCAM1
P13598	Intercellular adhesion molecule 2	ICAM2
P13796	Plastin-2	LCP1
P19440	Gamma-glutamyltranspeptidase 1	GGT1
P19971	Thymidine phosphorylase	TYMP
P23467	Receptor-type tyrosine-protein phosphatase beta	PTPRB
P23528	Cofilin-1	CFL1
P25311	Zinc-alpha-2-glycoprotein	AZGP1
P25787	Proteasome subunit alpha type-2	PSMA2
P26927	Hepatocyte growth factor-like protein	MST1
P29966	Myristoylated alanine-rich C-kinase substrate	MARCKS
P30086	Phosphatidylethanolamine-binding protein 1	PEBP1
P30101	Protein disulfide-isomerase A3	PDIA3
P31150	Rab GDP dissociation inhibitor alpha	GDI1
P31944	Caspase-14	CASP14
P32942	Intercellular adhesion molecule 3	ICAM3
P35754	Glutaredoxin-1	GLRX
P40189	Interleukin-6 receptor subunit beta	IL6ST
P40967	Melanocyte protein PMEL	PMEL
P43652	Afamin	AFM
P52566	Rho GDP-dissociation inhibitor 2	ARHGDIB
P54802	Alpha-N-acetylglucosaminidase	NAGLU
P55103	Inhibin beta C chain	INHBC
P58166	Inhibin beta E chain	INHBE
P61224	Ras-related protein Rap-1b	RAP1B
P78509	Reelin	RELN
Q02747	Guanylin	GUCA2A
Q02809	Procollagen-lysine,2-oxoglutarate 5-dioxygenase 1	PLOD1
Q08188	Protein-glutamine gamma-glutamyltransferase E	TGM3
Q12860	Contactin-1	CNTN1
Q12884	Prolyl endopeptidase FAP	FAP
Q12913	Receptor-type tyrosine-protein phosphatase eta	PTPRJ
Q13361	Microfibrillar-associated protein 5	MFAP5
Q14574	Desmocollin-3	DSC3
Q14766	Latent-transforming growth factor beta-binding protein 1	LTBP1
Q15113	Procollagen C-endopeptidase enhancer 1	PCOLCE
Q4G0S4	Cytochrome P450 27C1	CYP27C1
Q4KWH8	1-phosphatidylinositol 4,5-bisphosphate phosphodiesterase eta-1	PLCH1
Q6Q788	Apolipoprotein A-V	APOA5
Q6SJ93	Protein FAM111B	FAM111B
Q6UXD5	Seizure 6-like protein 2	SEZ6L2
Q76LX8	A disintegrin and metalloproteinase with thrombospondin motifs 13	ADAMTS13
Q86TY3	Uncharacterized protein C14orf37	C14orf37
Q8IWL2	Pulmonary surfactant-associated protein A1	SFTPA1
Q8IWU5	Extracellular sulfatase Sulf-2	SULF2
Q92496	Complement factor H-related protein 4	CFHR4
Q92820	Gamma-glutamyl hydrolase	GGH
Q92823	Neuronal cell adhesion molecule	NRCAM
Q96PD5	N-acetylmuramoyl-L-alanine amidase	PGLYRP2
Q99439	Calponin-2	CNN2
Q9BUN1	Protein MENT	MENT
Q9HBW9	EGF, latrophilin and seven transmembrane domain-containing protein 1	ELTD1
Q9NQ38	Serine protease inhibitor Kazal-type 5	SPINK5
Q9NZP8	Complement C1r subcomponent-like protein	C1RL
Q9UBQ6	Exostosin-like 2	EXTL2
Q9UJU6	Drebrin-like protein	DBNL
Q9UQP3	Tenascin-N	TNN
A0A075B6H9		IGLV4-69
A0A075B6I0		IGLV8-61
A0A075B6I9	Ig lambda chain V region 4A	IGLV7-46
A0A075B6J9		IGLV2-18
A0A075B6K0		IGLV3-16
A0A075B6K4		IGLV3-10
A0A0C4DH68		IGKV2-24
A2NJV5		IGKV A18
A0A075B6S5		IGKV1-27
P06310	Ig kappa chain V-II region RPMI 6410	IGKV2D-30
A0A087WSX0		IGLV5-45
A0A0A0MRZ8	Ig kappa chain V-III region VG	IGKV3D-11
A0A0A0MS15		IGHV3-49
A0A0A0MT36		IGKV6D-21
A0A0B4J1U7		IGHV6-1
A0A0B4J1V0		IGHV3-15
A0A0B4J2H0		IGHV1-69-2
A0A0C4DH25		IGKV3D-20
A0A0C4DH29		IGHV1-3
A0A0C4DH31		IGHV1-18
A0A0C4DH33		IGHV1-24
A0A0C4DH34		IGHV4-28
A0A0C4DH35		IGHV3-35
A0A0C4DH38		IGHV5-51
A0A0C4DH43
A0A0C4DH67		IGKV1-8
A0A0C4DH72		IGKV1-6
Q8IYA2	Putative coiled-coil domain-containing protein 144C	CCDC144CP
H3BPM6	MKRN2 opposite strand protein	MKRN2OS
O00151	PDZ and LIM domain protein 1	PDLIM1
O00299	Chloride intracellular channel protein 1	CLIC1
O00429	Dynamin-1-like protein	DNM1L
O00468	Agrin	AGRN
O00592	Podocalyxin	PODXL
O14798	Tumor necrosis factor receptor superfamily member 10C	TNFRSF10C
O15031	Plexin-B2	PLXNB2
O15143	Actin-related protein 2/3 complex subunit 1B	ARPC1B
O15144	Actin-related protein 2/3 complex subunit 2	ARPC2
O15204	ADAM DEC1	ADAMDEC1
O43157	Plexin-B1	PLXNB1
O43166	Signal-induced proliferation-associated 1-like protein 1	SIPA1L1
O43493	Trans-Golgi network integral membrane protein 2	TGOLN2
O43707	Alpha-actinin-4	ACTN4
O43852	Calumenin	CALU
O43866	CD5 antigen-like	CD5L
O43895	Xaa-Pro aminopeptidase 2	XPNPEP2
O75326	Semaphorin-7A	SEMA7A
O75636	Ficolin-3	FCN3
O75882	Attractin	ATRN
O95479	GDH/6PGL endoplasmic bifunctional protein	H6PD
O95497	Pantetheinase	VNN1
O95810	Serum deprivation-response protein	SDPR
O95897	Noelin-2	OLFM2
P00338	L-lactate dehydrogenase A chain	LDHA
P00390	Glutathione reductase, mitochondrial	GSR
P00450	Ceruloplasmin	CP
P00451	Coagulation factor VIII	F8
P00491	Purine nucleoside phosphorylase	PNP
P00533	Epidermal growth factor receptor	EGFR
P00558	Phosphoglycerate kinase 1	PGK1
P00734	Prothrombin	F2
P00738	Haptoglobin	HP
P00739	Haptoglobin-related protein	HPR
P00747	Plasminogen	PLG
P00748	Coagulation factor XII	F12
P00915	Carbonic anhydrase 1	CA1
P00918	Carbonic anhydrase 2	CA2
P01009	Alpha-1-antitrypsin	SERPINA1
P01019	Angiotensinogen	AGT
P01023	Alpha-2-macroglobulin	A2M
P01031	Complement C5	C5
P01036	Cystatin-S	CST4
P01042	Kininogen-1	KNG1
P01160	Natriuretic peptides A	NPPA
P01591	Immunoglobulin J chain	IGJ
P01594	Ig kappa chain V-I region AU
P04432	Ig kappa chain V-I region Daudi
P01601	Ig kappa chain V-I region HK101
P01619	Ig kappa chain V-III region B6
P01624	Ig kappa chain V-III region POM
P01700	Ig lambda chain V-I region HA
P01701	Ig lambda chain V-I region NEW
P01706	Ig lambda chain V-II region BOH
P01709	Ig lambda chain V-II region MGC
P01714	Ig lambda chain V-III region SH
P01742	Ig heavy chain V-I region EU
P01743	Ig heavy chain V-I region HG3
P01764	Ig heavy chain V-III region 23	IGHV3-23
P01780	Ig heavy chain V-III region JON	IGHV3-21
P01782	Ig heavy chain V-III region DOB
P01833	Polymeric immunoglobulin receptor	PIGR
P01834	Ig kappa chain C region	IGKC
P0DOX4	Ig epsilon chain C region	IGHE
P01859	Ig gamma-2 chain C region	IGHG2
P01860	Ig gamma-3 chain C region	IGHG3
P01861	Ig gamma-4 chain C region	IGHG4
P01871	Ig mu chain C region	IGHM
P01876	Ig alpha-1 chain C region	IGHA1
P02042	Hemoglobin subunit delta	HBD
P02452	Collagen alpha-1(I) chain	COL1A1
P02545	Prelamin-A/C	LMNA
P02647	Apolipoprotein A-I	APOA1
P02652	Apolipoprotein A-II	APOA2
P02656	Apolipoprotein C-III	APOC3
P02741	C-reactive protein	CRP
P02743	Serum amyloid P-component	APCS
P02745	Complement C1q subcomponent subunit A	C1QA
P02746	Complement C1q subcomponent subunit B	C1QB
P02748	Complement component C9	C9
P02749	Beta-2-glycoprotein 1	APOH
P02750	Leucine-rich alpha-2-glycoprotein	LRG1
P02753	Retinol-binding protein 4	RBP4
P02763	Alpha-1-acid glycoprotein 1	ORM1
P02766	Transthyretin	TTR
P02774	Vitamin D-binding protein	GC
P02775	Platelet basic protein	PPBP
P02776	Platelet factor 4	PF4
P02787	Serotransferrin	TF
P02792	Ferritin light chain	FTL
P02810	Salivary acidic proline-rich phosphoprotein 1/2	PRH1
P03950	Angiogenin	ANG
P04040	Catalase	CAT
P04066	Tissue alpha-L-fucosidase	FUCA1
P04075	Fructose-bisphosphate aldolase A	ALDOA
P04179	Superoxide dismutase [Mn], mitochondrial	SOD2
P04180	Phosphatidylcholine-sterol acyltransferase	LCAT
P04196	Histidine-rich glycoprotein	HRG
P04278	Sex hormone-binding globulin	SHBG
P04406	Glyceraldehyde-3-phosphate dehydrogenase	GAPDH
P04792	Heat shock protein beta-1	HSPB1
P05019	Insulin-like growth factor I	IGF1
P05060	Secretogranin-1	CHGB
P05089	Arginase-1	ARG1
P05090	Apolipoprotein D	APOD
P05109	Protein S100-A8	S100A8
P05154	Plasma serine protease inhibitor	SERPINA5
P05164	Myeloperoxidase	MPO
P05186	Alkaline phosphatase, tissue-nonspecific isozyme	ALPL
P05451	Lithostathine-1-alpha	REG1A
P05556	Integrin beta-1	ITGB1
P06312	Ig kappa chain V-IV region	IGKV4-1
P06331	Ig heavy chain V-II region ARH-77	IGHV4-61
P06702	Protein S100-A9	S100A9
P06727	Apolipoprotein A-IV	APOA4
P06732	Creatine kinase M-type	CKM
P06733	Alpha-enolase	ENO1
P06744	Glucose-6-phosphate isomerase	GPI
P06753	Tropomyosin alpha-3 chain	TPM3
P07148	Fatty acid-binding protein, liver	FABP1
P07195	L-lactate dehydrogenase B chain	LDHB
P07237	Protein disulfide-isomerase	P4HB
P07333	Macrophage colony-stimulating factor 1 receptor	CSF1R
P07384	Calpain-1 catalytic subunit	CAPN1
P07437	Tubulin beta chain	TUBB
P07476	Involucrin	IVL
P07478	Trypsin-2	PRSS2
P07602	Prosaposin	PSAP
P07738	Bisphosphoglycerate mutase	BPGM
P07900	Heat shock protein HSP 90-alpha	HSP90AA1
P07988	Pulmonary surfactant-associated protein B	SFTPB
P07998	Ribonuclease pancreatic	RNASE1
P08195	4F2 cell-surface antigen heavy chain	SLC3A2
P08238	Heat shock protein HSP 90-beta	HSP90AB1
P08294	Extracellular superoxide dismutase [Cu-Zn]	SOD3
P08493	Matrix Gla protein	MGP
P08603	Complement factor H	CFH
P08697	Alpha-2-antiplasmin	SERPINF2
P08709	Coagulation factor VII	F7
P09104	Gamma-enolase	ENO2
P09211	Glutathione S-transferase P	GSTP1
P09486	SPARC	SPARC
P09493	Tropomyosin alpha-1 chain	TPM1
P09668	Pro-cathepsin H	CTSH
P09972	Fructose-bisphosphate aldolase C	ALDOC
P0C0L4	Complement C4-A	C4A
P62987	Ubiquitin-60S ribosomal protein L40	UBA52
P0DJI8	Serum amyloid A-1 protein	SAA1
P0DMV9	Heat shock 70 kDa protein 1B	HSPA1B
P0DOX2
P0DOX5	Ig gamma-1 chain C region	IGHG1
P0DOX7
P0DOX8	Immunoglobulin lambda-like polypeptide 5	IGLL5
P0DOY2	Ig lambda-6 chain C region	IGLC6
P0DP01
P10599	Thioredoxin	TXN
P10643	Complement component C7	C7
P10645	Chromogranin-A	CHGA
P10768	S-formylglutathione hydrolase	ESD
P11021	78 kDa glucose-regulated protein	HSPA5
P11142	Heat shock cognate 71 kDa protein	HSPA8
P11169	Solute carrier family 2, facilitated glucose transporter member 3	SLC2A3
P11215	Integrin alpha-M	ITGAM
P11217	Glycogen phosphorylase, muscle form	PYGM
P11226	Mannose-binding protein C	MBL2
P11362	Fibroblast growth factor receptor 1	FGFR1
P12109	Collagen alpha-1(VI) chain	COL6A1
P12273	Prolactin-inducible protein	PIP
P12814	Alpha-actinin-1	ACTN1
P13497	Bone morphogenetic protein 1	BMP1
P13671	Complement component C6	C6
P13693	Translationally-controlled tumor protein	TPT1
P13716	Delta-aminolevulinic acid dehydratase	ALAD
P13727	Bone marrow proteoglycan	PRG2
P14151	L-selectin	SELL
P14384	Carboxypeptidase M	CPM
P14543	Nidogen-1	NID1
P14618	Pyruvate kinase PKM	PKM
P14780	Matrix metalloproteinase-9	MMP9
P14923	Junction plakoglobin	JUP
P15090	Fatty acid-binding protein, adipocyte	FABP4
P15151	Poliovirus receptor	PVR
P15311	Ezrin	EZR
P15924	Desmoplakin	DSP
P16070	CD44 antigen	CD44
P16109	P-selectin	SELP
P17174	Aspartate aminotransferase, cytoplasmic	GOT1
P17900	Ganglioside GM2 activator	GM2A
P18065	Insulin-like growth factor-binding protein 2	IGFBP2
P84085	ADP-ribosylation factor 5	ARF5
P18206	Vinculin	VCL
P18669	Phosphoglycerate mutase 1	PGAM1
P19021	Peptidyl-glycine alpha-amidating monooxygenase	PAM
P19022	Cadherin-2	CDH2
P19652	Alpha-1-acid glycoprotein 2	ORM2
P20023	Complement receptor type 2	CR2
P20036	HLA class II histocompatibility antigen, DP alpha 1 chain	HLA-DPA1
P20618	Proteasome subunit beta type-1	PSMB1
P20851	C4b-binding protein beta chain	C4BPB
P20908	Collagen alpha-1(V) chain	COL5A1
P20933	N(4)-(beta-N-acetylglucosaminyl)-L-asparaginase	AGA
P21291	Cysteine and glycine-rich protein 1	CSRP1
P21333	Filamin-A	FLNA
P22061	Protein-L-isoaspartate(D-aspartate) O-methyltransferase	PCMT1
P22105	Tenascin-X	TNXB
P22352	Glutathione peroxidase 3	GPX3
P22392	Nucleoside diphosphate kinase B	NME2
P22528	Cornifin-B	SPRR1B
P22692	Insulin-like growth factor-binding protein 4	IGFBP4
P22735	Protein-glutamine gamma-glutamyltransferase K	TGM1
P22897	Macrophage mannose receptor 1	MRC1
P23083	Ig heavy chain V-I region V35
P23141	Liver carboxylesterase 1	CES1
P23526	Adenosylhomocysteinase	AHCY
P24043	Laminin subunit alpha-2	LAMA2
P24298	Alanine aminotransferase 1	GPT
P24592	Insulin-like growth factor-binding protein 6	IGFBP6
P24593	Insulin-like growth factor-binding protein 5	IGFBP5
P24821	Tenascin	TNC
P25705	ATP synthase subunit alpha, mitochondrial	ATP5A1
P25786	Proteasome subunit alpha type-1	PSMA1
P25788	Proteasome subunit alpha type-3	PSMA3
P26038	Moesin	MSN
P26447	Protein S100-A4	S100A4
P26641	Elongation factor 1-gamma	EEF1G
P26992	Ciliary neurotrophic factor receptor subunit alpha	CNTFR
P27797	Calreticulin	CALR
P28066	Proteasome subunit alpha type-5	PSMA5
P28070	Proteasome subunit beta type-4	PSMB4
P28799	Granulins	GRN
P28827	Receptor-type tyrosine-protein phosphatase mu	PTPRM
P29350	Tyrosine-protein phosphatase non-receptor type 6	PTPN6
P29508	Serpin B3	SERPINB3
P29622	Kallistatin	SERPINA4
P30041	Peroxiredoxin-6	PRDX6
P30043	Flavin reductase (NADPH)	BLVRB
P30044	Peroxiredoxin-5, mitochondrial	PRDX5
P30085	UMP-CMP kinase	CMPK1
P30740	Leukocyte elastase inhibitor	SERPINB1
P31025	Lipocalin-1	LCN1
P31146	Coronin-1A	CORO1A
P31151	Protein S100-A7	S100A7
P32004	Neural cell adhesion molecule L1	L1CAM
P32119	Peroxiredoxin-2	PRDX2
P34096	Ribonuclease 4	RNASE4
P35247	Pulmonary surfactant-associated protein D	SFTPD
P35579	Myosin-9	MYH9
P35590	Tyrosine-protein kinase receptor Tie-1	TIE1
P35916	Vascular endothelial growth factor receptor 3	FLT4
P36222	Chitinase-3-like protein 1	CHI3L1
P36871	Phosphoglucomutase-1	PGM1
P36980	Complement factor H-related protein 2	CFHR2
P37235	Hippocalcin-like protein 1	HPCAL1
P37837	Transaldolase	TALDO1
P37840	Alpha-synuclein	SNCA
P39059	Collagen alpha-1(XV) chain	COL15A1
P40925	Malate dehydrogenase, cytoplasmic	MDH1
P42785	Lysosomal Pro-X carboxypeptidase	PRCP
P47929	Galectin-7	LGALS7
P48061	Stromal cell-derived factor 1	CXCL12
P48426	Phosphatidylinositol 5-phosphate 4-kinase type-2 alpha	PIP4K2A
P48637	Glutathione synthetase	GSS
P48740	Mannan-binding lectin serine protease 1	MASP1
P49747	Cartilage oligomeric matrix protein	COMP
P49908	Selenoprotein P	SEPP1
P50395	Rab GDP dissociation inhibitor beta	GDI2
P50552	Vasodilator-stimulated phosphoprotein	VASP
P52209	6-phosphogluconate dehydrogenase, decarboxylating	PGD
P52565	Rho GDP-dissociation inhibitor 1	ARHGDIA
P55072	Transitional endoplasmic reticulum ATPase	VCP
P55285	Cadherin-6	CDH6
P55774	C-C motif chemokine 18	CCL18
P60174	Triosephosphate isomerase	TPI1
P63261	Actin, cytoplasmic 2	ACTG1
P61158	Actin-related protein 3	ACTR3
P61160	Actin-related protein 2	ACTR2
P61626	Lysozyme C	LYZ
P61769	Beta-2-microglobulin	B2M
P61981	14-3-3 protein gamma	YWHAG
P62258	14-3-3 protein epsilon	YWHAE
P62805	Histone H4	HIST1H4A
Q9HAV0	Guanine nucleotide-binding protein subunit beta-4	GNB4
P62942	Peptidyl-prolyl cis-trans isomerase FKBP1A	FKBP1A
P63104	14-3-3 protein zeta/delta	YWHAZ
P67936	Tropomyosin alpha-4 chain	TPM4
P68032	Actin, alpha cardiac muscle 1	ACTC1
P68036	Ubiquitin-conjugating enzyme E2 L3	UBE2L3
Q5VTE0	Putative elongation factor 1-alpha-like 3	EEF1A1P5
Q9BQE3	Tubulin alpha-1C chain	TUBA1C
P68871	Hemoglobin subunit beta	HBB
P69892	Hemoglobin subunit gamma-2	HBG2
P69905	Hemoglobin subunit alpha	HBA1
Q5TFQ8	Signal-regulatory protein beta-1 isoform 3	SIRPB1
P78417	Glutathione S-transferase omega-1	GSTO1
P80188	Neutrophil gelatinase-associated lipocalin	LCN2
P80511	Protein S100-A12	S100A12
P80748	Ig lambda chain V-III region LOI
P81605	Dermcidin	DCD
Q01518	Adenylyl cyclase-associated protein 1	CAP1
Q02818	Nucleobindin-1	NUCB1
Q02985	Complement factor H-related protein 3	CFHR3
Q03591	Complement factor H-related protein 1	CFHR1
Q04756	Hepatocyte growth factor activator	HGFAC
Q06323	Proteasome activator complex subunit 1	PSME1
Q06830	Peroxiredoxin-1	PRDX1
Q08380	Galectin-3-binding protein	LGALS3BP
Q08554	Desmocollin-1	DSC1
Q08830	Fibrinogen-like protein 1	FGL1
Q09666	Neuroblast differentiation-associated protein AHNAK	AHNAK
Q12794	Hyaluronidase-1	HYAL1
Q12805	EGF-containing fibulin-like extracellular matrix protein 1	EFEMP1
Q12841	Follistatin-related protein 1	FSTL1
Q12866	Tyrosine-protein kinase Mer	MERTK
Q15819	Ubiquitin-conjugating enzyme E2 variant 2	UBE2V2
Q13418	Integrin-linked protein kinase	ILK
Q13421	Mesothelin	MSLN
Q13449	Limbic system-associated membrane protein	LSAMP
Q13740	CD166 antigen	ALCAM
Q13790	Apolipoprotein F	APOF
Q13822	Ectonucleotide pyrophosphatase/phosphodiesterase family member 2	ENPP2
Q14118	Dystroglycan	DAG1
Q14247	Src substrate cortactin	CTTN
Q14697	Neutral alpha-glucosidase AB	GANAB
Q14767	Latent-transforming growth factor beta-binding protein 2	LTBP2
Q14847	LIM and SH3 domain protein 1	LASP1
Q14956	Transmembrane glycoprotein NMB	GPNMB
Q15223	Nectin-1	PVRL1
Q15262	Receptor-type tyrosine-protein phosphatase kappa	PTPRK
Q15404	Ras suppressor protein 1	RSU1
Q15485	Ficolin-2	FCN2
Q15517	Corneodesmosin	CDSN
Q15555	Microtubule-associated protein RP/EB family member 2	MAPRE2
Q15582	Transforming growth factor-beta-induced protein ig-h3	TGFBI
Q15848	Adiponectin	ADIPOQ
Q15942	Zyxin	ZYX
Q16270	Insulin-like growth factor-binding protein 7	IGFBP7
Q16539	Mitogen-activated protein kinase 14	MAPK14
Q16627	C-C motif chemokine 14	CCL14
Q16658	Fascin	FSCN1
Q16851	UTP--glucose-1-phosphate uridylyltransferase	UGP2
Q16853	Membrane primary amine oxidase	AOC3
Q5T749	Keratinocyte proline-rich protein	KPRP
Q6GTS8	Probable carboxypeptidase PM20D1	PM20D1
Q6UVK1	Chondroitin sulfate proteoglycan 4	CSPG4
Q6UWP8	Suprabasin	SBSN
Q6UY14	ADAMTS-like protein 4	ADAMTSL4
Q6ZRP7	Sulfhydryl oxidase 2	QSOX2
Q7Z3B1	Neuronal growth regulator 1	NEGR1
Q7Z7M8	UDP-GlcNAc:betaGal beta-1,3-N-acetylglucosaminyltransferase 8	B3GNT8
Q7Z7M9	Polypeptide N-acetylgalactosaminyltransferase 5	GALNT5
Q86SQ4	G-protein coupled receptor 126	GPR126
Q86UD1	Out at first protein homolog	OAF
Q86UN3	Reticulon-4 receptor-like 2	RTN4RL2
Q86UP2	Kinectin	KTN1
Q86UX7	Fermitin family homolog 3	FERMT3
Q86VB7	Scavenger receptor cysteine-rich type 1 protein M130	CD163
Q86WI1	Fibrocystin-L	PKHD1L1
Q8IUK5	Plexin domain-containing protein 1	PLXDC1
Q8IUL8	Cartilage intermediate layer protein 2	CILP2
Q8IX21	Protein FAM178A	FAM178A
Q8IYT4	Katanin p60 ATPase-containing subunit A-like 2	KATNAL2
Q8IZF2	Probable G-protein coupled receptor 116	GPR116
Q8N3T6	Transmembrane protein 132C	TMEM132C
Q8NBP7	Proprotein convertase subtilisin/kexin type 9	PCSK9
Q8NDH2	Coiled-coil domain-containing protein 168	CCDC168
Q8NI99	Angiopoietin-related protein 6	ANGPTL6
Q8TDL5	BPI fold-containing family B member 1	BPIFB1
Q8TE76	MORC family CW-type zinc finger protein 4	MORC4
Q8WWZ8	Oncoprotein-induced transcript 3 protein	OIT3
Q8WZ42	Titin	TTN
Q92520	Protein FAM3C	FAM3C
Q92686	Neurogranin	NRGN
Q92859	Neogenin	NEO1
Q9H0U4	Ras-related protein Rab-1B	RAB1B
Q93063	Exostosin-2	EXT2
Q93070	Ecto-ADP-ribosyltransferase 4	ART4
Q96NZ9	Proline-rich acidic protein 1	PRAP1
Q96P63	Serpin B12	SERPINB12
Q96RD9	Fc receptor-like protein 5	FCRL5
Q99497	Protein deglycase DJ-1	PARK7
Q99542	Matrix metalloproteinase-19	MMP19
Q99952	Tyrosine-protein phosphatase non-receptor type 18	PTPN18
Q99969	Retinoic acid receptor responder protein 2	RARRES2
Q99983	Osteomodulin	OMD
Q9BRK5	45 kDa calcium-binding protein	SDF4
Q9BS26	Endoplasmic reticulum resident protein 44	ERP44
Q9BWP8	Collectin-11	COLEC11
Q9BXR6	Complement factor H-related protein 5	CFHR5
Q9BY67	Cell adhesion molecule 1	CADM1
Q9BYE9	Cadherin-related family member 2	CDHR2
Q9BYT8	Neurolysin, mitochondrial	NLN
Q9BZH6	WD repeat-containing protein 11	WDR11
Q9GZZ8	Extracellular glycoprotein lacritin	LACRT
Q9H223	EH domain-containing protein 4	EHD4
Q9H497	Torsin-3A	TOR3A
Q9H4G4	Golgi-associated plant pathogenesis-related protein 1	GLIPR2
Q9HBI1	Beta-parvin	PARVB
Q9HBR0	Putative sodium-coupled neutral amino acid transporter 10	SLC38A10
Q9HC38	Glyoxalase domain-containing protein 4	GLOD4
Q9HCB6	Spondin-1	SPON1
Q9HCL0	Protocadherin-18	PCDH18
Q9HCN6	Platelet glycoprotein VI	GP6
Q9NPG4	Protocadherin-12	PCDH12
Q9NPH3	Interleukin-1 receptor accessory protein	IL1RAP
Q9NPR2	Semaphorin-4B	SEMA4B
Q9NQ79	Cartilage acidic protein 1	CRTAC1
Q9NS71	Gastrokine-1	GKN1
Q9NTU7	Cerebellin-4	CBLN4
Q9NZT1	Calmodulin-like protein 5	CALML5
Q9P232	Contactin-3	CNTN3
Q9P2E9	Ribosome-binding protein 1	RRBP1
Q9UBG3	Cornulin	CRNN
Q9UBW5	Bridging integrator 2	BIN2
Q9UBX1	Cathepsin F	CTSF
Q9UGT4	Sushi domain-containing protein 2	SUSD2
Q9UJ14	Gamma-glutamyltransferase 7	GGT7
Q9UJJ9	N-acetylglucosamine-1-phosphotransferase subunit gamma	GNPTG
Q9UKU6	Thyrotropin-releasing hormone-degrading ectoenzyme	TRHDE
Q9ULI3	Protein HEG homolog 1	HEG1
Q9ULV4	Coronin-1C	CORO1C
Q9Y490	Talin-1	TLN1
Q9Y5C1	Angiopoietin-related protein 3	ANGPTL3
Q9Y5Y7	Lymphatic vessel endothelial hyaluronic acid receptor 1	LYVE1
Q9Y646	Carboxypeptidase Q	CPQ
Q9Y6C2	EMILIN-1	EMILIN1
Q9Y6Z7	Collectin-10	COLEC10

## Sheet: protein_IDs_significant
Majority protein ID	Majority protein name	Gene name	Fold change AE_BE	AE vs BE t-test paired FDR significant	AE vs BE t-test paired FDR q-value	AE vs BE t-test paired significant	AE vs BE t-test paired p-value	Fold change AE_I_BE_I	AE_I vs BE_I t-test paired FDR significant	AE_I vs BE_I FDR paired q-value	AE_I vs BE_I t-test paired significant	AE_I vs BE_I paired p-value	Fold change AE_NI vs BE_NI	AE_NI vs BE_NI FDR paired q-value	AE_NI vs BE_NI t-test paired significant	AE_NI vs BE_NI paired p-value	Fold change BE_I_BE_NI	BE_I vs BE_NI FDR q-value	BE_I vs BE_NI t-test significant	BE_I vs BE_NI p-value	Fold change AE_I_AE_NI	AE_I vs AE_NI FDR q-value	AE_I vs AE_NI t-test significant	AE_I vs AE_NI p-value	GOBP name	GOMF name	GOCC name	KEGG name	Peptides	Razor & unique peptides	Sequence coverage [%]	Unique & razor sequence coverage [%]	Mol. weight [kDa]	MS MS count	Peptides TMT1	Peptides TMT2	Peptides TMT3	Razor & unique peptides TMT1	Razor & unique peptides TMT2	Razor & unique peptides TMT3	id
P04275	von Willebrand factor	VWF	1.4769	+	0.0117296	+	0.000167132	1.65637	+	0.0466493	+	0.00123556	1.31687	0.561479	+	0.0490218	1.17877	0.987452		0.14372	1.48266	0.767824	+	0.0401864	anatomical structure development;biological adhesion;biological regulation;blood coagulation;blood coagulation, intrinsic pathway;cell activation;cell adhesion;cell-substrate adhesion;cellular component assembly;cellular component organization;cellular component organization at cellular level;cellular component organization or biogenesis;cellular component organization or biogenesis at cellular l…	binding;chaperone binding;collagen binding;enzyme binding;glycoprotein binding;identical protein binding;immunoglobulin binding;integrin binding;protease binding;protein binding;protein complex binding;protein dimerization activity;protein homodimerization activity;protein N-terminus binding;receptor binding	cell part;clathrin-coated vesicle;coated vesicle;cytoplasmic membrane-bounded vesicle;cytoplasmic membrane-bounded vesicle lumen;cytoplasmic part;cytoplasmic vesicle;cytoplasmic vesicle part;endoplasmic reticulum;external side of plasma membrane;extracellular matrix;extracellular membrane-bounded organelle;extracellular organelle;extracellular region;extracellular region part;extracellular vesicu…	Complement and coagulation cascades;ECM-receptor interaction;Focal adhesion	62	62	23.1	23.1	309.26	337	58	46	55	58	46	55	267
P01033	Metalloproteinase inhibitor 1	TIMP1	-1.1729	+	0.00751342	+	4.16e-05	-1.18416	+	0.048051	+	0.00136933	-1.16174	0.45217	+	0.0141134	-1.06695	0.987452		0.383551	-1.08753	0.833189		0.0980218	aging;biological regulation;blood coagulation;cell activation;cellular component disassembly;cellular component disassembly at cellular level;cellular component organization;cellular component organization at cellular level;cellular component organization or biogenesis;cellular component organization or biogenesis at cellular level;cellular process;coagulation;developmental process;establishment …	binding;cation binding;cytokine activity;endopeptidase inhibitor activity;endopeptidase regulator activity;enzyme binding;enzyme inhibitor activity;enzyme regulator activity;ion binding;metal ion binding;metalloendopeptidase inhibitor activity;metalloenzyme inhibitor activity;metalloenzyme regulator activity;peptidase inhibitor activity;peptidase regulator activity;protease binding;protein bindin…	basement membrane;cell part;cytoplasmic membrane-bounded vesicle lumen;cytoplasmic part;cytoplasmic vesicle part;extracellular matrix;extracellular matrix part;extracellular membrane-bounded organelle;extracellular organelle;extracellular region;extracellular region part;extracellular space;extracellular vesicular exosome;intracellular organelle part;intracellular part;membrane-bounded organelle;…		4	4	22.7	22.7	23.171	10	3	3	3	3	3	3	178
P02671	Fibrinogen alpha chain	FGA	1.46358	+	0.00914809	+	9.48e-05	1.73117	+	0.023011	+	0.000134512	1.23736	0.643121		0.078651	1.02262	0.987452		0.865186	1.43073	0.688751	+	0.0216093	antibacterial humoral response;antimicrobial humoral response;biological adhesion;biological regulation;blood coagulation;blood coagulation, common pathway;cell activation;cell adhesion;cell-cell adhesion;cell-matrix adhesion;cell-substrate adhesion;cellular component assembly;cellular component assembly at cellular level;cellular component organization;cellular component organization at cellular…	structural molecule activity	blood microparticle;cell cortex;cell part;cell surface;cytoplasmic membrane-bounded vesicle;cytoplasmic membrane-bounded vesicle lumen;cytoplasmic part;cytoplasmic vesicle;cytoplasmic vesicle part;external side of plasma membrane;extracellular membrane-bounded organelle;extracellular organelle;extracellular region;extracellular region part;extracellular space;extracellular vesicular exosome;fibri…	Complement and coagulation cascades	73	73	67.8	67.8	94.972	2634	68	62	69	68	62	69	224
P02675	Fibrinogen beta chain	FGB	1.39738	+	0.0126914	+	0.000243703	1.63703	+	0.0312036	+	0.000404191	1.1928	0.65832		0.105126	1.01809	0.987452		0.895584	1.39725	0.688751	+	0.0307167	antibacterial humoral response;antimicrobial humoral response;biological adhesion;biological regulation;blood coagulation;cell activation;cell adhesion;cell-cell adhesion;cell-matrix adhesion;cell-substrate adhesion;cellular component assembly;cellular component assembly at cellular level;cellular component organization;cellular component organization at cellular level;cellular component organiza…	binding;chaperone binding;protein binding;structural molecule activity	blood microparticle;cell cortex;cell part;cell surface;cytoplasmic membrane-bounded vesicle;cytoplasmic membrane-bounded vesicle lumen;cytoplasmic part;cytoplasmic vesicle;cytoplasmic vesicle part;external side of plasma membrane;extracellular membrane-bounded organelle;extracellular organelle;extracellular region;extracellular region part;extracellular space;extracellular vesicular exosome;fibri…	Complement and coagulation cascades	42	42	64.4	64.4	55.928	1605	38	37	38	38	37	38	225
P02679	Fibrinogen gamma chain	FGG	1.46793	+	0.0113262	+	0.000132042	1.75071	+	0.0242658	+	0.000220027	1.23083	0.643121		0.0846651	1.02903	0.987452		0.853265	1.46368	0.688751	+	0.022863	biological adhesion;biological regulation;blood coagulation;cell activation;cell adhesion;cell-cell adhesion;cell-matrix adhesion;cell-substrate adhesion;cellular component assembly;cellular component assembly at cellular level;cellular component organization;cellular component organization at cellular level;cellular component organization or biogenesis;cellular component organization or biogenes…	binding;cation binding;cell adhesion molecule binding;ion binding;metal ion binding;protein binding;receptor binding;structural molecule activity	blood microparticle;cell cortex;cell part;cell surface;cytoplasmic membrane-bounded vesicle;cytoplasmic membrane-bounded vesicle lumen;cytoplasmic part;cytoplasmic vesicle;cytoplasmic vesicle part;external side of plasma membrane;extracellular membrane-bounded organelle;extracellular organelle;extracellular region;extracellular region part;extracellular space;extracellular vesicular exosome;fibri…	Complement and coagulation cascades;Staphylococcus aureus infection	37	37	65.1	65.1	51.511	1148	35	32	34	35	32	34	226
P02751	Fibronectin	FN1	1.51141	+	0.0126914	+	0.000300803	1.7873	+	0.028579	+	0.000296155	1.2781	0.665406		0.11988	1.13482	0.987452		0.152749	1.58695	0.619212	+	0.00682157	acute inflammatory response;acute-phase response;anatomical structure formation involved in morphogenesis;anatomical structure morphogenesis;angiogenesis;biological adhesion;biological regulation;blood coagulation;calcium-independent cell-matrix adhesion;cell activation;cell adhesion;cell differentiation;cell junction assembly;cell junction organization;cell migration;cell morphogenesis;cell morp…	binding;carbohydrate binding;collagen binding;enzyme activator activity;enzyme binding;enzyme regulator activity;glycosaminoglycan binding;heparin binding;integrin binding;pattern binding;peptidase activator activity;peptidase regulator activity;polysaccharide binding;protease binding;protein binding;protein complex binding;receptor binding	apical plasma membrane;basal lamina;blood microparticle;cell part;cytoplasmic membrane-bounded vesicle lumen;cytoplasmic part;cytoplasmic vesicle part;endoplasmic reticulum-Golgi intermediate compartment;extracellular matrix;extracellular matrix part;extracellular membrane-bounded organelle;extracellular organelle;extracellular region;extracellular region part;extracellular space;extracellular ve…	Amoebiasis;Bacterial invasion of epithelial cells;ECM-receptor interaction;Focal adhesion;Pathways in cancer;Regulation of actin cytoskeleton;Small cell lung cancer	97	97	48.8	48.8	272.32	2260	87	92	88	87	92	88	235
P12821	Angiotensin-converting enzyme	ACE	-1.11829	+	0.00262832	+	1.02e-05	-1.15018	+	0.0224022	+	4.52e-05	-1.08729	0.45217	+	0.0240142	1.01967	0.987452		0.75603	-1.03743	0.95625		0.631989	acid secretion;anatomical structure development;angiotensin catabolic process in blood;angiotensin maturation;antigen processing and presentation;antigen processing and presentation of peptide antigen;antigen processing and presentation of peptide antigen via MHC class I;arachidonic acid secretion;beta-amyloid metabolic process;biological regulation;blood vessel remodeling;carboxylic acid transpo…	actin binding;anion binding;binding;bradykinin receptor binding;carboxypeptidase activity;catalytic activity;cation binding;chloride ion binding;cytoskeletal protein binding;drug binding;endopeptidase activity;enzyme binding;exopeptidase activity;G-protein-coupled receptor binding;hydrolase activity;ion binding;kinase binding;metal ion binding;metallopeptidase activity;mitogen-activated protein k…	cell part;cytoplasmic part;endosome;external side of plasma membrane;extracellular membrane-bounded organelle;extracellular organelle;extracellular region;extracellular region part;extracellular space;extracellular vesicular exosome;integral to membrane;intracellular membrane-bounded organelle;intracellular organelle;intracellular part;intrinsic to membrane;lysosome;lytic vacuole;membrane;membran…	Chagas disease (American trypanosomiasis);Hypertrophic cardiomyopathy (HCM);Renin-angiotensin system	8	8	9.7	9.7	149.71	22	6	5	7	6	5	7	413
P51884	Lumican	LUM	-1.081	+	0.0269581	+	0.00178091	-1.136	+	0.0242658	+	0.000193709	-1.02867	0.858679		0.383027	-1.07563	0.987452		0.256931	-1.18786	0.688751	+	0.0208698	amine metabolic process;aminoglycan biosynthetic process;aminoglycan catabolic process;aminoglycan metabolic process;anatomical structure development;biological regulation;biosynthetic process;carbohydrate biosynthetic process;carbohydrate catabolic process;carbohydrate metabolic process;cartilage development;catabolic process;cellular biosynthetic process;cellular catabolic process;cellular comp…	binding;collagen binding;extracellular matrix structural constituent;protein binding;structural molecule activity	cell part;collagen;cytoplasmic part;extracellular matrix;extracellular matrix part;extracellular membrane-bounded organelle;extracellular organelle;extracellular region;extracellular region part;extracellular space;extracellular vesicular exosome;fibrillar collagen;Golgi apparatus part;Golgi lumen;intracellular organelle lumen;intracellular organelle part;intracellular part;lysosomal lumen;membra…		17	17	47	47	38.429	192	15	16	17	15	16	17	616
Q9BXJ1	Complement C1q tumor necrosis factor-related protein 1	C1QTNF1	1.42549	+	0.0126914	+	0.000365806	1.61559	+	0.0462052	+	0.00106492	1.25776	0.644576		0.0905541	1.19292	0.987452		0.212417	1.5323	0.688751	+	0.0321179	biological regulation;calcium ion homeostasis;cation homeostasis;cellular calcium ion homeostasis;cellular cation homeostasis;cellular chemical homeostasis;cellular component assembly;cellular component organization;cellular component organization or biogenesis;cellular divalent inorganic cation homeostasis;cellular homeostasis;cellular ion homeostasis;cellular metal ion homeostasis;cellular proc…	binding;collagen binding;protein binding	cell part;collagen;extracellular matrix part;extracellular region part;extracellular space;integral to membrane;integral to plasma membrane;intrinsic to membrane;intrinsic to plasma membrane;membrane part;plasma membrane part		2	2	7.1	7.1	31.742	7	2	1	1	2	1	1	874
A0M8Q6	Ig lambda-7 chain C region	IGLC7	-1.28984	+	0.0126914	+	0.00039455	-1.19606		0.110276	+	0.0211386	-1.39096	0.384709	+	0.00797325	-1.11692	0.987452		0.475438	1.04122	0.967606		0.770826	activation of immune response;biological regulation;cellular component organization;cellular component organization or biogenesis;cellular membrane organization;cellular process;complement activation;complement activation, classical pathway;defense response;endocytosis;establishment of localization;humoral immune response;immune effector process;immune response;immune system process;innate immune…	antigen binding;binding	cell part;extracellular region;membrane;plasma membrane		5	2	49.1	14.2	11.253	18	4	4	5	1	1	2	33
O14786	Neuropilin-1	NRP1	-1.10913	+	0.0117296	+	0.000166014	-1.12001		0.0886923	+	0.0106079	-1.09834	0.397448	+	0.00926693	-1.03863	0.987452		0.484226	-1.05912	0.894172		0.294959	anatomical structure arrangement;anatomical structure development;anatomical structure formation involved in morphogenesis;anatomical structure morphogenesis;angiogenesis;angiogenesis involved in coronary vascular morphogenesis;artery morphogenesis;axon extension;axon extension involved in axon guidance;axon guidance;axonal fasciculation;axonogenesis;axonogenesis involved in innervation;biologica…	binding;carbohydrate binding;catalytic activity;cation binding;coreceptor activity;cytokine binding;glycosaminoglycan binding;growth factor binding;heparin binding;ion binding;kinase activity;metal ion binding;molecular transducer activity;pattern binding;phosphotransferase activity, alcohol group as acceptor;polysaccharide binding;protein binding;protein kinase activity;protein tyrosine kinase a…	adherens junction;anchoring junction;axon;axon part;cell body;cell junction;cell part;cell projection;cell projection part;cell surface;cell-substrate adherens junction;cell-substrate junction;cytoplasmic part;cytoplasmic vesicle;cytoskeletal part;cytosol;early endosome;endosome;extracellular region part;extracellular space;focal adhesion;growth cone;integral to membrane;intermediate filament;int…	Axon guidance	9	9	14.4	14.4	103.13	38	8	9	8	8	9	8	93
O43432	Eukaryotic translation initiation factor 4 gamma 3	EIF4G3	-1.10386	+	0.0126914	+	0.00039289	-1.10881		0.113921	+	0.0228031	-1.09894	0.397448	+	0.00910587	-1.00356	0.987452		0.930996	-1.01258	0.965216		0.732923	biological regulation;cell surface receptor linked signaling pathway;cellular process;cellular response to chemical stimulus;cellular response to cytokine stimulus;cellular response to organic substance;cellular response to stimulus;cytokine-mediated signaling pathway;posttranscriptional regulation of gene expression;regulation of biological process;regulation of biosynthetic process;regulation o…	binding;nucleic acid binding;RNA binding;RNA cap binding;translation factor activity, nucleic acid binding;translation initiation factor activity	cell part;cytoplasmic part;cytosol;eukaryotic translation initiation factor 4F complex;intracellular part;macromolecular complex;protein complex	RNA transport;Viral myocarditis	1	1	0.8	0.8	176.65	9	1	1	1	1	1	1	109
O60462	Neuropilin-2	NRP2	-1.18184	+	0.0145258	+	0.000526843	-1.15059		0.0943273	+	0.0145401	-1.21393	0.45217	+	0.0176632	-1.04216	0.987452		0.649735	1.01237	0.976578		0.872849	anatomical structure development;anatomical structure formation involved in morphogenesis;angiogenesis;axon extension;axon extension involved in axon guidance;axon guidance;biological adhesion;biological regulation;cell adhesion;cell growth;cell surface receptor linked signaling pathway;cellular process;cellular response to chemical stimulus;cellular response to growth factor stimulus;cellular re…	binding;carbohydrate binding;catalytic activity;cation binding;cytokine binding;glycosaminoglycan binding;growth factor binding;heparin binding;ion binding;kinase activity;metal ion binding;molecular transducer activity;pattern binding;phosphotransferase activity, alcohol group as acceptor;polysaccharide binding;protein binding;protein kinase activity;protein tyrosine kinase activity;receptor act…	cell part;extracellular region;integral to membrane;intrinsic to membrane;macromolecular complex;membrane;membrane part;plasma membrane;protein complex;receptor complex;semaphorin receptor complex		4	4	5.2	5.2	104.83	9	4	3	2	4	3	2	119
P01034	Cystatin-C	CST3	-1.12885	+	0.0126914	+	0.00033657	-1.12364		0.0886923	+	0.0113255	-1.13408	0.45217	+	0.0181292	-1.06936	0.987452		0.427656	-1.05952	0.93633		0.48906	anatomical structure development;apoptosis;behavior;biological regulation;brain development;cell activation;cell death;cell development;cellular component organization;cellular component organization at cellular level;cellular component organization or biogenesis;cellular component organization or biogenesis at cellular level;cellular developmental process;cellular process;cellular process involv…	beta-amyloid binding;binding;cysteine-type endopeptidase inhibitor activity;endopeptidase inhibitor activity;endopeptidase regulator activity;enzyme binding;enzyme inhibitor activity;enzyme regulator activity;identical protein binding;peptidase inhibitor activity;peptidase regulator activity;protease binding;protein binding	axon;basement membrane;cell body;cell part;cell projection;contractile fiber;cytoplasmic part;endoplasmic reticulum;endosome;extracellular matrix part;extracellular membrane-bounded organelle;extracellular organelle;extracellular region;extracellular region part;extracellular space;extracellular vesicular exosome;intracellular membrane-bounded organelle;intracellular non-membrane-bounded organell…	Salivary secretion	5	5	37	37	15.799	79	5	5	5	5	5	5	179
P01599	Ig kappa chain V-I region Gal		-1.2493	+	0.0258862	+	0.00167033	-1.35703	+	0.0424833	+	0.000819374	-1.15013	0.802305		0.200736	1.16427	0.987452		0.0804099	-1.01342	0.976578		0.857241	activation of immune response;biological regulation;cellular component organization;cellular component organization or biogenesis;cellular membrane organization;cellular process;complement activation;complement activation, classical pathway;defense response;endocytosis;establishment of localization;humoral immune response;immune effector process;immune response;immune system process;innate immune…	antigen binding;binding	blood microparticle;cell part;extracellular membrane-bounded organelle;extracellular organelle;extracellular region;extracellular region part;extracellular vesicular exosome;membrane;membrane-bounded organelle;membrane-bounded vesicle;organelle;plasma membrane;vesicle		3	1	23.1	12.8	12.778	4	3	2	2	1	1	1	186
P01889	HLA class I histocompatibility antigen, B-7 alpha chain	HLA-B	1.07949		0.143549	+	0.0388446	1.08718		0.435963		0.237182	1.07186	0.45217	+	0.023372	1.22009	0.987452	+	0.0241158	1.23753	0.688751	+	0.0314825	antigen processing and presentation;antigen processing and presentation of exogenous antigen;antigen processing and presentation of exogenous peptide antigen;antigen processing and presentation of exogenous peptide antigen via MHC class I;antigen processing and presentation of exogenous peptide antigen via MHC class I, TAP-dependent;antigen processing and presentation of exogenous peptide antigen…	antigen binding;binding;peptide antigen binding;peptide binding;protein binding;receptor binding	cell part;cell surface;coated vesicle membrane;cytoplasmic part;cytoplasmic vesicle membrane;cytoplasmic vesicle part;early endosome membrane;endocytic vesicle membrane;endoplasmic reticulum;endoplasmic reticulum part;endosomal part;endosome membrane;ER to Golgi transport vesicle membrane;extracellular membrane-bounded organelle;extracellular organelle;extracellular region part;extracellular vesi…	Allograft rejection;Antigen processing and presentation;Autoimmune thyroid disease;Cell adhesion molecules (CAMs);Endocytosis;Graft-versus-host disease;Natural killer cell mediated cytotoxicity;Phagosome;Type I diabetes mellitus;Viral myocarditis	5	3	17.4	10.5	40.46	14	5	5	5	3	3	3	211
P02649	Apolipoprotein E	APOE	-1.13854	+	0.0308549	+	0.00227815	-1.21724	+	0.0424833	+	0.000880483	-1.06492	0.850589		0.288424	1.17146	0.987452		0.147689	1.02487	0.971424		0.788031	acylglycerol catabolic process;acylglycerol metabolic process;aging;alcohol metabolic process;alpha-amino-3-hydroxy-5-methyl-4-isoxazole propionate receptor clustering;anatomical structure morphogenesis;artery morphogenesis;axon regeneration;axonogenesis;biological regulation;biosynthetic process;blood vessel morphogenesis;calcium ion homeostasis;carboxylic acid transport;catabolic process;cation…	antioxidant activity;beta-amyloid binding;binding;carbohydrate binding;cation binding;cholesterol binding;cholesterol transporter activity;cytoskeletal protein binding;enzyme activator activity;enzyme regulator activity;glycosaminoglycan binding;heparin binding;hydroxyapatite binding;identical protein binding;ion binding;lipid binding;lipid transporter activity;lipoprotein particle binding;lipopr…	blood microparticle;cell body;cell part;cell projection;chylomicron;cytoplasm;cytoplasmic membrane-bounded vesicle lumen;cytoplasmic part;cytoplasmic vesicle part;cytoskeletal part;dendrite;discoidal high-density lipoprotein particle;early endosome;endocytic vesicle lumen;endoplasmic reticulum;endosome;envelope;extracellular matrix;extracellular membrane-bounded organelle;extracellular organelle;…	Alzheimer's disease	24	24	72.6	72.6	36.154	307	21	22	24	21	22	24	219
P04424	Argininosuccinate lyase	ASL	-1.12333	+	0.0222332	+	0.00132478	-1.1693	+	0.0224022	+	5.8e-05	-1.07917	0.806713		0.2105	1.00892	0.987452		0.945781	-1.07394	0.93633		0.514102	amide biosynthetic process;amine biosynthetic process;amine catabolic process;amine metabolic process;arginine biosynthetic process;arginine biosynthetic process via ornithine;arginine catabolic process;arginine metabolic process;biosynthetic process;carboxylic acid biosynthetic process;carboxylic acid catabolic process;carboxylic acid metabolic process;catabolic process;cellular amide metabolic …	amidine-lyase activity;argininosuccinate lyase activity;carbon-nitrogen lyase activity;catalytic activity;lyase activity	cell part;cytoplasm;cytoplasmic part;cytosol;extracellular membrane-bounded organelle;extracellular organelle;extracellular region part;extracellular vesicular exosome;intracellular part;membrane-bounded organelle;membrane-bounded vesicle;organelle;vesicle	Alanine, aspartate and glutamate metabolism;Arginine and proline metabolism	3	3	7.5	7.5	51.657	9	3	2	2	3	2	2	271
P05062	Fructose-bisphosphate aldolase B	ALDOB	-1.13993	+	0.0126914	+	0.000381257	-1.15229	+	0.0466493	+	0.00126896	-1.1277	0.561479		0.0537244	1.02011	0.987452		0.880786	-1.00167	0.994101		0.987662	alcohol biosynthetic process;alcohol catabolic process;alcohol metabolic process;biological regulation;biosynthetic process;carbohydrate biosynthetic process;carbohydrate catabolic process;carbohydrate metabolic process;catabolic process;cellular biosynthetic process;cellular carbohydrate biosynthetic process;cellular carbohydrate catabolic process;cellular carbohydrate metabolic process;cellular…	aldehyde-lyase activity;ATPase binding;binding;carbohydrate binding;carbon-carbon lyase activity;catalytic activity;cytoskeletal protein binding;enzyme binding;fructose binding;fructose-bisphosphate aldolase activity;identical protein binding;lyase activity;monosaccharide binding;protein binding;sugar binding	cell part;centriolar satellite;cytoplasmic part;cytoskeletal part;cytosol;extracellular membrane-bounded organelle;extracellular organelle;extracellular region part;extracellular vesicular exosome;intracellular organelle part;intracellular part;membrane-bounded organelle;membrane-bounded vesicle;microtubule organizing center;microtubule organizing center part;organelle;organelle part;vesicle	Carbon fixation in photosynthetic organisms;Fructose and mannose metabolism;Glycolysis / Gluconeogenesis;Pentose phosphate pathway	10	10	26.9	26.9	39.473	38	7	8	10	7	8	10	277
P05121	Plasminogen activator inhibitor 1	SERPINE1	-1.27591	+	0.0126914	+	0.000355178	-1.27008		0.1092	+	0.0199369	-1.28176	0.45217	+	0.0114589	-1.27946	0.987452		0.101689	-1.2678	0.833189		0.107524	aging;anatomical structure formation involved in morphogenesis;angiogenesis;biological regulation;biosynthetic process;blood coagulation;cell activation;cell aging;cell surface receptor linked signaling pathway;cellular biosynthetic process;cellular component organization;cellular component organization at cellular level;cellular component organization or biogenesis;cellular component organizatio…	binding;endopeptidase inhibitor activity;endopeptidase regulator activity;enzyme binding;enzyme inhibitor activity;enzyme regulator activity;peptidase inhibitor activity;peptidase regulator activity;protease binding;protein binding;receptor binding;serine-type endopeptidase inhibitor activity	cell part;cytoplasmic membrane-bounded vesicle lumen;cytoplasmic part;cytoplasmic vesicle part;extracellular matrix;extracellular membrane-bounded organelle;extracellular organelle;extracellular region;extracellular region part;extracellular space;extracellular vesicular exosome;intracellular organelle part;intracellular part;membrane;membrane-bounded organelle;membrane-bounded vesicle;membrane-e…	Chagas disease (American trypanosomiasis);Complement and coagulation cascades;p53 signaling pathway	2	2	6	6	45.059	5	2	1	1	2	1	1	283
P07339	Cathepsin D	CTSD	-1.09503	+	0.0258862	+	0.00161542	-1.09497		0.105655	+	0.0173105	-1.09509	0.561479	+	0.0496882	-1.08355	0.987452		0.293182	-1.08343	0.852145		0.209725	antigen processing and presentation;antigen processing and presentation of exogenous antigen;antigen processing and presentation of exogenous peptide antigen;antigen processing and presentation of exogenous peptide antigen via MHC class II;antigen processing and presentation of peptide antigen;antigen processing and presentation of peptide antigen via MHC class II;antigen processing and presentat…	aspartic-type endopeptidase activity;aspartic-type peptidase activity;catalytic activity;endopeptidase activity;hydrolase activity;peptidase activity;peptidase activity, acting on L-amino acid peptides	cell part;cytoplasmic membrane-bounded vesicle;cytoplasmic part;cytoplasmic vesicle;extracellular membrane-bounded organelle;extracellular organelle;extracellular region;extracellular region part;extracellular space;extracellular vesicular exosome;intracellular membrane-bounded organelle;intracellular organelle;intracellular organelle lumen;intracellular organelle part;intracellular part;lysosoma…	ko05152;Lysosome	4	4	12.6	12.6	44.552	11	4	3	4	4	3	4	314
P07996	Thrombospondin-1	THBS1	-1.28223	+	0.00751342	+	5.01e-05	-1.18161		0.1092	+	0.0203662	-1.39141	0.171902	+	0.000890683	-1.20271	0.987452		0.348701	-1.02136	0.982013		0.902953	activation of MAPK activity;anatomical structure development;anatomical structure formation involved in morphogenesis;anatomical structure morphogenesis;angiogenesis;behavior;behavioral response to pain;biological adhesion;biological regulation;blood coagulation;carbohydrate metabolic process;cartilage development;cartilage development involved in endochondral bone morphogenesis;cell activation;c…	binding;calcium ion binding;carbohydrate binding;cation binding;collagen binding;collagen V binding;cytokine binding;extracellular matrix binding;fibrinogen binding;fibroblast growth factor binding;fibronectin binding;glycoprotein binding;glycosaminoglycan binding;growth factor binding;heparin binding;identical protein binding;integrin binding;ion binding;laminin binding;lipid binding;lipoprotein…	cell part;cell surface;cytoplasmic membrane-bounded vesicle;cytoplasmic membrane-bounded vesicle lumen;cytoplasmic part;cytoplasmic vesicle;cytoplasmic vesicle part;endoplasmic reticulum;endoplasmic reticulum lumen;endoplasmic reticulum part;external side of plasma membrane;extracellular matrix;extracellular membrane-bounded organelle;extracellular organelle;extracellular region;extracellular reg…	ECM-receptor interaction;Focal adhesion;Malaria;Phagosome;TGF-beta signaling pathway	24	24	22.1	22.1	129.38	77	22	22	17	22	22	17	336
P0DJI9	Serum amyloid A-2 protein	SAA2	-1.26019	+	0.0193921	+	0.000879177	-1.24037		0.122975	+	0.0261388	-1.28033	0.45217	+	0.0215368	-1.03741	0.987452		0.808609	-1.00503	0.991244		0.961713	acute inflammatory response;acute-phase response;cell chemotaxis;cell migration;cell motility;cellular component movement;cellular process;cellular response to chemical stimulus;cellular response to stimulus;chemotaxis;defense response;inflammatory response;locomotion;positive chemotaxis;response to chemical stimulus;response to external stimulus;response to stimulus;response to stress;response t…	chemoattractant activity	extracellular membrane-bounded organelle;extracellular organelle;extracellular region part;extracellular space;extracellular vesicular exosome;high-density lipoprotein particle;macromolecular complex;membrane-bounded organelle;membrane-bounded vesicle;organelle;plasma lipoprotein particle;protein-lipid complex;vesicle		6	2	41.8	23	13.527	7	6	5	5	2	1	1	374
P10586	Receptor-type tyrosine-protein phosphatase F	PTPRF	-1.07124	+	0.0258862	+	0.00158496	-1.06644		0.17937	+	0.0499541	-1.07606	0.45217	+	0.0191535	-1.04146	0.987452		0.438814	-1.03215	0.943384		0.560382	biological adhesion;biological regulation;cell adhesion;cell migration;cell motility;cell surface receptor linked signaling pathway;cellular component movement;cellular macromolecule metabolic process;cellular metabolic process;cellular process;cellular protein metabolic process;cellular response to stimulus;dephosphorylation;enzyme linked receptor protein signaling pathway;locomotion;macromolecu…	binding;carbohydrate binding;catalytic activity;glycosaminoglycan binding;heparin binding;hydrolase activity;hydrolase activity, acting on ester bonds;molecular transducer activity;pattern binding;phosphatase activity;phosphoprotein phosphatase activity;phosphoric ester hydrolase activity;polysaccharide binding;protein tyrosine phosphatase activity;receptor activity;signal transducer activity;sig…	cell part;extracellular membrane-bounded organelle;extracellular organelle;extracellular region part;extracellular vesicular exosome;integral to membrane;integral to plasma membrane;intrinsic to membrane;intrinsic to plasma membrane;membrane part;membrane-bounded organelle;membrane-bounded vesicle;organelle;plasma membrane part;vesicle	Adherens junction;Cell adhesion molecules (CAMs);Insulin signaling pathway	9	9	7.1	7.1	212.88	15	6	5	6	6	5	6	387
P11279	Lysosome-associated membrane glycoprotein 1	LAMP1	-1.10132	+	0.00751342	+	5.84e-05	-1.13402	+	0.023011	+	0.000149035	-1.06956	0.561479		0.0511368	-1.01209	0.987452		0.852735	-1.07309	0.876557		0.23815	autophagic cell death;autophagy;biological regulation;catabolic process;cell death;cellular catabolic process;cellular metabolic process;cellular process;death;establishment of localization;establishment of localization in cell;establishment of protein localization;establishment of protein localization to organelle;Golgi to lysosome transport;Golgi vesicle transport;induction of apoptosis;inducti…	binding;enzyme binding;protein binding	cell body;cell part;cell projection;cytolytic granule;cytoplasm;cytoplasmic membrane-bounded vesicle;cytoplasmic part;cytoplasmic vesicle;dendrite;endosomal part;endosome;endosome membrane;external side of plasma membrane;extracellular membrane-bounded organelle;extracellular organelle;extracellular region part;extracellular vesicular exosome;integral to membrane;integral to plasma membrane;intra…	ko05152;Lysosome;Phagosome	5	5	10.3	10.3	44.882	9	3	3	3	3	3	3	402
P12110	Collagen alpha-2(VI) chain	COL6A2	-1.15398	+	0.0308549	+	0.00224999	-1.27603	+	0.0424833	+	0.000670136	-1.04361	0.86714		0.406612	1.0984	0.987452		0.250036	-1.11318	0.833189		0.146506	axon guidance;biological adhesion;cell adhesion;cellular component assembly;cellular component disassembly;cellular component disassembly at cellular level;cellular component organization;cellular component organization at cellular level;cellular component organization or biogenesis;cellular component organization or biogenesis at cellular level;cellular process;chemotaxis;collagen catabolic proc…		cell part;collagen;cytoplasmic part;endoplasmic reticulum lumen;endoplasmic reticulum part;extracellular matrix;extracellular matrix part;extracellular membrane-bounded organelle;extracellular organelle;extracellular region;extracellular region part;extracellular space;extracellular vesicular exosome;intracellular organelle lumen;intracellular organelle part;intracellular part;macromolecular comp…	ECM-receptor interaction;Focal adhesion;Protein digestion and absorption	3	3	3.3	3.3	108.58	8	2	2	3	2	2	3	408
P13473	Lysosome-associated membrane glycoprotein 2	LAMP2	-1.16082	+	0.0151745	+	0.000609339	-1.22424		0.0797695	+	0.00684025	-1.10068	0.519396	+	0.0396948	1.08419	0.987452		0.227309	-1.02589	0.944423		0.61779	biological regulation;blood coagulation;cell activation;cellular process;coagulation;establishment of localization;establishment of localization in cell;exocytosis;hemostasis;multicellular organismal process;platelet activation;platelet degranulation;posttranscriptional regulation of gene expression;protein stabilization;regulation of biological process;regulation of biological quality;regulation…	binding;enzyme binding;protein binding	cell part;cytoplasmic part;cytoplasmic vesicle membrane;cytoplasmic vesicle part;endocytic vesicle membrane;endosomal part;endosome;endosome membrane;extracellular membrane-bounded organelle;extracellular organelle;extracellular region part;extracellular vesicular exosome;integral to membrane;intracellular membrane-bounded organelle;intracellular organelle;intracellular organelle part;intracellul…	ko05152;Lysosome;Phagosome	2	2	6.1	6.1	44.96	6	2	2	2	2	2	2	417
P14625	Endoplasmin	HSP90B1	-1.06829	+	0.0126914	+	0.000198735	-1.06828		0.106	+	0.0182617	-1.0683	0.384709	+	0.00622481	1.03281	0.987452		0.411878	1.03283	0.93633		0.480719	actin cytoskeleton organization;actin filament organization;actin filament-based process;actin rod assembly;activation of immune response;activation of innate immune response;biological regulation;catabolic process;cellular catabolic process;cellular component assembly;cellular component assembly at cellular level;cellular component organization;cellular component organization at cellular level;c…	adenyl nucleotide binding;adenyl ribonucleotide binding;ATP binding;binding;calcium ion binding;cation binding;enzyme binding;ion binding;lipoprotein particle receptor binding;low-density lipoprotein particle receptor binding;metal ion binding;nucleic acid binding;nucleotide binding;phosphatase binding;protein binding;protein phosphatase binding;purine nucleotide binding;purine ribonucleoside tri…	adherens junction;anchoring junction;cell junction;cell part;cell-substrate adherens junction;cell-substrate junction;cytoplasmic membrane-bounded vesicle;cytoplasmic membrane-bounded vesicle lumen;cytoplasmic part;cytoplasmic vesicle;cytoplasmic vesicle part;cytosol;endocytic vesicle lumen;endoplasmic reticulum;endoplasmic reticulum lumen;endoplasmic reticulum membrane;endoplasmic reticulum part…	NOD-like receptor signaling pathway;Pathways in cancer;Plant-pathogen interaction;Prostate cancer;Protein processing in endoplasmic reticulum	18	18	25.5	25.5	92.468	51	15	13	13	15	13	13	436
P17301	Integrin alpha-2	ITGA2	-1.11265	+	0.0126914	+	0.000241239	-1.14616		0.0654875	+	0.00352372	-1.08013	0.49981	+	0.034571	-1.03939	0.987452		0.520064	-1.10293	0.833189		0.0657536	anatomical structure development;anatomical structure morphogenesis;axon guidance;biological adhesion;biological regulation;blood coagulation;cell adhesion;cell adhesion mediated by integrin;cell differentiation;cell migration;cell motility;cell proliferation;cell surface receptor linked signaling pathway;cell-matrix adhesion;cell-substrate adhesion;cellular component movement;cellular component …	binding;cation binding;collagen binding;ion binding;metal ion binding;protein binding;receptor activity;viral receptor activity	adherens junction;alpha2-beta1 integrin complex;anchoring junction;axon part;axon terminus;basal part of cell;cell junction;cell outer membrane;cell part;cell projection part;cell surface;cell-substrate adherens junction;cell-substrate junction;cytoplasmic part;external encapsulating structure part;external side of plasma membrane;focal adhesion;integrin complex;intracellular membrane-bounded org…	Arrhythmogenic right ventricular cardiomyopathy (ARVC);Dilated cardiomyopathy;ECM-receptor interaction;Focal adhesion;Hematopoietic cell lineage;Hypertrophic cardiomyopathy (HCM);Pathways in cancer;Phagosome;Regulation of actin cytoskeleton;Small cell lung cancer	3	3	2.8	2.8	129.29	5	2	1	2	2	1	2	455
P19397	Leukocyte surface antigen CD53	CD53	-1.17535	+	0.0136236	+	0.000468058	-1.16034		0.110276	+	0.0209871	-1.19056	0.45217	+	0.01439	-1.02778	0.987452		0.729587	-1.00169	0.993649		0.983741	biological regulation;cellular process;cellular response to stimulus;regulation of biological process;regulation of cellular process;response to stimulus;signal transduction		cell junction;cell part;cell surface;cell-cell junction;extracellular membrane-bounded organelle;extracellular organelle;extracellular region part;extracellular vesicular exosome;immunological synapse;integral to membrane;intrinsic to membrane;membrane;membrane part;membrane-bounded organelle;membrane-bounded vesicle;organelle;plasma membrane;plasma membrane part;vesicle		1	1	3.7	3.7	24.341	3	1	1	1	1	1	1	470
P23284	Peptidyl-prolyl cis-trans isomerase B	PPIB	1.23326	+	0.0195266	+	0.000955578	1.27715		0.139871	+	0.0328127	1.19089	0.384709	+	0.00664512	-1.1591	0.987452		0.226241	-1.08081	0.943384		0.56855	anatomical structure development;biological regulation;bone development;cellular component organization;cellular component organization at cellular level;cellular component organization or biogenesis;cellular component organization or biogenesis at cellular level;cellular macromolecule metabolic process;cellular metabolic process;cellular process;cellular protein metabolic process;chaperone-media…	binding;catalytic activity;cis-trans isomerase activity;enzyme binding;isomerase activity;peptide binding;peptidyl-prolyl cis-trans isomerase activity;protein binding;protein complex binding;RNA polymerase binding;unfolded protein binding	adherens junction;anchoring junction;cell junction;cell part;cell-substrate adherens junction;cell-substrate junction;cytoplasmic membrane-bounded vesicle;cytoplasmic part;cytoplasmic vesicle;endoplasmic reticulum;endoplasmic reticulum lumen;endoplasmic reticulum part;extracellular membrane-bounded organelle;extracellular organelle;extracellular region part;extracellular vesicular exosome;focal a…		3	3	15.3	15.3	23.742	13	3	3	3	3	3	3	501
P40197	Platelet glycoprotein V	GP5	1.16083	+	0.0201883	+	0.00109833	1.19733		0.105655	+	0.0173851	1.12545	0.49981	+	0.0362556	-1.04838	0.987452		0.568295	1.01477	0.976578		0.864245	biological adhesion;biological regulation;blood coagulation;blood coagulation, intrinsic pathway;cell activation;cell adhesion;cell-matrix adhesion;cell-substrate adhesion;cellular process;coagulation;hemostasis;macromolecule metabolic process;metabolic process;multicellular organismal process;negative regulation of biological process;negative regulation of blood coagulation;negative regulation o…		cell part;extracellular membrane-bounded organelle;extracellular organelle;extracellular region part;extracellular vesicular exosome;integral to membrane;integral to plasma membrane;intrinsic to membrane;intrinsic to plasma membrane;membrane;membrane part;membrane-bounded organelle;membrane-bounded vesicle;organelle;plasma membrane;plasma membrane part;vesicle	ECM-receptor interaction;Hematopoietic cell lineage	4	4	7.9	7.9	60.958	10	4	2	4	4	2	4	586
P55056	Apolipoprotein C-IV	APOC4	-1.21369	+	0.0179329	+	0.000783177	-1.3506	+	0.0424833	+	0.000841736	-1.09065	0.78192		0.184834	1.1303	0.987452		0.461953	-1.09559	0.93633		0.509844	biological regulation;chemical homeostasis;homeostatic process;lipid homeostasis;lipid metabolic process;metabolic process;positive regulation of biological process;positive regulation of lipid storage;positive regulation of sequestering of triglyceride;primary metabolic process;regulation of biological process;regulation of biological quality;regulation of lipid storage;regulation of localizatio…	lipid transporter activity;substrate-specific transporter activity;transporter activity	extracellular region part;high-density lipoprotein particle;macromolecular complex;plasma lipoprotein particle;protein-lipid complex;triglyceride-rich lipoprotein particle;very-low-density lipoprotein particle		5	5	35.4	35.4	14.553	48	5	4	5	5	4	5	623
Q10588	ADP-ribosyl cyclase/cyclic ADP-ribose hydrolase 2	BST1	-1.14016	+	0.0130181	+	0.000421571	-1.16119		0.0845303	+	0.00941658	-1.1195	0.480447	+	0.0278836	1.08326	0.987452		0.299629	1.04436	0.95625		0.632213	biological regulation;developmental process;humoral immune response;immune response;immune system process;metabolic process;multicellular organismal development;multicellular organismal process;positive regulation of B cell activation;positive regulation of B cell proliferation;positive regulation of biological process;positive regulation of cell activation;positive regulation of cell proliferati…	catalytic activity;hydrolase activity;hydrolase activity, acting on glycosyl bonds;hydrolase activity, hydrolyzing N-glycosyl compounds;lyase activity;NAD(P)+ nucleosidase activity;NAD+ nucleosidase activity;phosphorus-oxygen lyase activity;transferase activity	anchored to membrane;cell part;extracellular membrane-bounded organelle;extracellular organelle;extracellular region part;extracellular vesicular exosome;extrinsic to membrane;intrinsic to membrane;membrane;membrane part;membrane-bounded organelle;membrane-bounded vesicle;organelle;plasma membrane;vesicle	Calcium signaling pathway;Nicotinate and nicotinamide metabolism;Pancreatic secretion;Salivary secretion	3	3	9.4	9.4	35.724	9	3	1	2	3	1	2	695
Q13201	Multimerin-1	MMRN1	-1.31551	+	0.0195266	+	0.000961156	-1.43207		0.0921502	+	0.0131302	-1.20844	0.49981	+	0.0331244	1.03259	0.987452		0.840742	-1.14766	0.878897		0.259525	biological adhesion;biological regulation;blood coagulation;cell activation;cell adhesion;cellular process;coagulation;establishment of localization;establishment of localization in cell;exocytosis;hemostasis;multicellular organismal process;platelet activation;platelet degranulation;regulation of biological quality;regulation of body fluid levels;secretion;secretion by cell;transport;vesicle-med…		cell part;cytoplasmic membrane-bounded vesicle lumen;cytoplasmic part;cytoplasmic vesicle part;extracellular region;intracellular organelle part;intracellular part;membrane-enclosed lumen;organelle lumen;organelle part;platelet alpha granule lumen;secretory granule lumen;vesicle lumen		3	3	3.8	3.8	138.11	4	1	1	1	1	1	1	706
Q13332	Receptor-type tyrosine-protein phosphatase S	PTPRS	-1.05446	+	0.0258862	+	0.00167657	-1.05356		0.140193	+	0.0333106	-1.05536	0.49981	+	0.0325323	-1.00706	0.987452		0.823607	-1.00534	0.976578		0.863115	anatomical structure development;biological adhesion;cell adhesion;cellular component organization;cellular component organization at cellular level;cellular component organization or biogenesis;cellular component organization or biogenesis at cellular level;cellular macromolecule metabolic process;cellular metabolic process;cellular process;cellular protein metabolic process;cerebellum developme…	catalytic activity;hydrolase activity;hydrolase activity, acting on ester bonds;molecular transducer activity;phosphatase activity;phosphoprotein phosphatase activity;phosphoric ester hydrolase activity;protein tyrosine phosphatase activity;receptor activity;signal transducer activity;signaling receptor activity;transmembrane receptor protein phosphatase activity;transmembrane receptor protein ty…	cell part;extracellular membrane-bounded organelle;extracellular organelle;extracellular region part;extracellular vesicular exosome;integral to membrane;integral to plasma membrane;intrinsic to membrane;intrinsic to plasma membrane;membrane part;membrane-bounded organelle;membrane-bounded vesicle;organelle;plasma membrane part;vesicle		6	6	3.7	3.7	217.04	13	5	4	3	5	4	3	709
Q13867	Bleomycin hydrolase	BLMH	-1.18536	+	0.00232064	+	6.01e-06	-1.18324		0.0797695	+	0.00660629	-1.18747	0.104953	+	0.000271898	-1.06821	0.987452		0.185835	-1.06441	0.844425		0.197957	antigen processing and presentation;antigen processing and presentation of peptide antigen;antigen processing and presentation of peptide antigen via MHC class I;cellular macromolecule metabolic process;cellular metabolic process;cellular process;cellular protein metabolic process;immune system process;macromolecule metabolic process;macromolecule modification;metabolic process;primary metabolic …	aminopeptidase activity;carboxypeptidase activity;catalytic activity;cysteine-type endopeptidase activity;cysteine-type peptidase activity;endopeptidase activity;exopeptidase activity;hydrolase activity;peptidase activity;peptidase activity, acting on L-amino acid peptides	cell part;cytoplasm;cytoplasmic part;cytosol;extracellular membrane-bounded organelle;extracellular organelle;extracellular region part;extracellular vesicular exosome;intracellular membrane-bounded organelle;intracellular organelle;intracellular organelle part;intracellular part;membrane-bounded organelle;membrane-bounded vesicle;nuclear part;nucleoplasm;nucleus;organelle;organelle part;vesicle		3	3	7.7	7.7	52.562	8	2	2	3	2	2	3	721
Q14515	SPARC-like protein 1	SPARCL1	-1.08	+	0.0179329	+	0.000779639	-1.11439	+	0.0312036	+	0.000391353	-1.04667	0.766332		0.174975	-1.01167	0.987452		0.828233	-1.07713	0.833189		0.188741	biological regulation;cellular process;cellular response to stimulus;regulation of biological process;regulation of cellular process;response to stimulus;signal transduction	binding;calcium ion binding;cation binding;ion binding;metal ion binding	extracellular matrix;extracellular membrane-bounded organelle;extracellular organelle;extracellular region part;extracellular space;extracellular vesicular exosome;membrane-bounded organelle;membrane-bounded vesicle;organelle;proteinaceous extracellular matrix;vesicle		18	18	31.2	31.2	75.207	57	17	12	13	17	12	13	729
Q16706	Alpha-mannosidase 2	MAN2A1	-1.10159		0.0944292	+	0.0168798	-1.1775	+	0.0462052	+	0.00113718	-1.03058	0.932805		0.625898	1.0335	0.987452		0.542849	-1.10553	0.767824	+	0.0426059	alcohol metabolic process;anatomical structure development;anatomical structure morphogenesis;biological regulation;carbohydrate metabolic process;cellular carbohydrate metabolic process;cellular component organization;cellular component organization at cellular level;cellular component organization or biogenesis;cellular component organization or biogenesis at cellular level;cellular macromolecu…	binding;carbohydrate binding;catalytic activity;cation binding;hydrolase activity;hydrolase activity, acting on glycosyl bonds;hydrolase activity, hydrolyzing N-glycosyl compounds;hydrolase activity, hydrolyzing O-glycosyl compounds;ion binding;mannosidase activity;mannosyl-oligosaccharide 1,3-1,6-alpha-mannosidase activity;mannosyl-oligosaccharide mannosidase activity;metal ion binding;transitio…	cell part;cis-Golgi network;cytoplasmic part;extracellular membrane-bounded organelle;extracellular organelle;extracellular region part;extracellular vesicular exosome;Golgi apparatus part;Golgi membrane;integral to membrane;intracellular organelle part;intracellular part;intrinsic to membrane;membrane;membrane part;membrane-bounded organelle;membrane-bounded vesicle;organelle;organelle membrane;…	N-Glycan biosynthesis;Various types of N-glycan biosynthesis	10	10	10.8	10.8	131.14	24	7	8	8	7	8	8	759
Q6YHK3	CD109 antigen	CD109	-1.11375	+	0.0126914	+	0.000247676	-1.13754		0.0844708	+	0.00812089	-1.09046	0.45217	+	0.016701	1.003	0.987452		0.943837	-1.04005	0.93633		0.476988	anatomical structure development;anatomical structure formation involved in morphogenesis;biological regulation;cellular process;developmental process;epidermis development;hair cycle process;hair follicle development;molting cycle;molting cycle process;multicellular organismal process;negative regulation of biological process;negative regulation of cell communication;negative regulation of cell …	binding;cytokine binding;endopeptidase inhibitor activity;endopeptidase regulator activity;enzyme inhibitor activity;enzyme regulator activity;growth factor binding;peptidase inhibitor activity;peptidase regulator activity;protein binding;serine-type endopeptidase inhibitor activity;transforming growth factor beta binding	anchored to membrane;cell part;cell surface;extracellular region part;extracellular space;intrinsic to membrane;membrane;membrane part;plasma membrane		10	10	7.6	7.6	161.69	26	7	6	8	7	6	8	788
Q8IXL6	Extracellular serine/threonine protein kinase FAM20C	FAM20C	-1.09739	+	0.0427528	+	0.00409807	-1.14964	+	0.0424833	+	0.000836785	-1.04751	0.857294		0.341738	1.00715	0.987452		0.854565	-1.0897	0.833189		0.0587643	anatomical structure development;biological regulation;biomineral tissue development;cell differentiation;cellular developmental process;cellular macromolecule metabolic process;cellular metabolic process;cellular process;cellular protein metabolic process;developmental process;enamel mineralization;macromolecule metabolic process;macromolecule modification;metabolic process;odontoblast different…	binding;calcium ion binding;catalytic activity;cation binding;ion binding;kinase activity;metal ion binding;phosphotransferase activity, alcohol group as acceptor;protein kinase activity;protein serine/threonine kinase activity;transferase activity;transferase activity, transferring phosphorus-containing groups	cell part;cytoplasmic part;extracellular membrane-bounded organelle;extracellular organelle;extracellular region part;extracellular space;extracellular vesicular exosome;Golgi apparatus;intracellular membrane-bounded organelle;intracellular organelle;intracellular part;membrane-bounded organelle;membrane-bounded vesicle;organelle;vesicle		6	6	11.1	11.1	66.234	17	4	4	5	4	4	5	812
Q8WZ75	Roundabout homolog 4	ROBO4	-1.14367	+	0.00232064	+	3.76e-06	-1.15075		0.0682894	+	0.0046143	-1.13663	0.104953	+	0.000165846	-1.04947	0.987452		0.263284	-1.0625	0.844425		0.201262	anatomical structure formation involved in morphogenesis;angiogenesis;biological regulation;cell differentiation;cellular developmental process;cellular process;developmental process;negative regulation of biological process;negative regulation of cell migration;negative regulation of cell motility;negative regulation of cellular component movement;negative regulation of cellular process;negative…	receptor activity	cell part;external side of plasma membrane;extracellular membrane-bounded organelle;extracellular organelle;extracellular region part;extracellular vesicular exosome;integral to membrane;intrinsic to membrane;membrane part;membrane-bounded organelle;membrane-bounded vesicle;organelle;plasma membrane part;vesicle		3	3	4.5	4.5	107.46	7	2	2	3	2	2	3	833
Q96S96	Phosphatidylethanolamine-binding protein 4	PEBP4	-1.10063	+	0.0436232	+	0.00423801	-1.15541		0.0654875	+	0.00342785	-1.04845	0.852593		0.294874	-1.08171	0.987452		0.354606	-1.19207	0.619212	+	0.00529454			cell part;cytoplasmic part;extracellular membrane-bounded organelle;extracellular organelle;extracellular region part;extracellular vesicular exosome;intracellular membrane-bounded organelle;intracellular organelle;intracellular part;lysosome;lytic vacuole;membrane-bounded organelle;membrane-bounded vesicle;organelle;vacuole;vesicle		3	3	17.6	17.6	25.733	14	3	3	3	3	3	3	858
Q99650	Oncostatin-M-specific receptor subunit beta	OSMR	-1.09437	+	0.0136236	+	0.000476473	-1.13809	+	0.023011	+	0.000140112	-1.05234	0.766332		0.171252	-1.00576	0.987452		0.908827	-1.08771	0.833189		0.0735782	biological regulation;positive regulation of acute inflammatory response;positive regulation of biological process;positive regulation of cell proliferation;positive regulation of cellular process;positive regulation of defense response;positive regulation of inflammatory response;positive regulation of response to external stimulus;positive regulation of response to stimulus;regulation of acute …	binding;cytokine binding;cytokine receptor activity;growth factor binding;molecular transducer activity;oncostatin-M receptor activity;protein binding;receptor activity;signal transducer activity;signaling receptor activity;transmembrane signaling receptor activity	apical plasma membrane;cell part;macromolecular complex;membrane part;oncostatin-M receptor complex;plasma membrane part;protein complex;receptor complex	Cytokine-cytokine receptor interaction;Jak-STAT signaling pathway	2	2	2.9	2.9	110.51	9	2	2	2	2	2	2	862
Q9BTY2	Plasma alpha-L-fucosidase	FUCA2	-1.22213	+	0.0197967	+	0.00101205	-1.18972		0.122764	+	0.0257614	-1.25542	0.45217	+	0.0228461	-1.21417	0.987452		0.0885855	-1.15063	0.833189		0.0929816	alcohol metabolic process;biological regulation;carbohydrate catabolic process;carbohydrate metabolic process;catabolic process;cellular carbohydrate catabolic process;cellular carbohydrate metabolic process;cellular metabolic process;cellular process;fucose metabolic process;glycoside catabolic process;glycoside metabolic process;hexose metabolic process;metabolic process;monosaccharide metaboli…	alpha-L-fucosidase activity;binding;carbohydrate binding;catalytic activity;fucose binding;fucosidase activity;hydrolase activity;hydrolase activity, acting on glycosyl bonds;hydrolase activity, hydrolyzing O-glycosyl compounds;monosaccharide binding;sugar binding	cell part;cytoplasmic part;extracellular membrane-bounded organelle;extracellular organelle;extracellular region part;extracellular space;extracellular vesicular exosome;intracellular membrane-bounded organelle;intracellular organelle;intracellular part;lysosome;lytic vacuole;membrane-bounded organelle;membrane-bounded vesicle;organelle;vacuole;vesicle	Other glycan degradation	5	5	10.9	10.9	54.066	9	2	4	2	2	4	2	871
Q9UBP4	Dickkopf-related protein 3	DKK3	-1.08969	+	0.00889741	+	8.07e-05	-1.10732		0.0607348	+	0.00188813	-1.07234	0.45217	+	0.0220298	-1.06046	0.987452		0.347412	-1.09506	0.833189		0.189765	adrenal gland development;anatomical structure development;anatomical structure morphogenesis;biological regulation;cell surface receptor linked signaling pathway;cellular process;cellular response to stimulus;developmental process;gland development;negative regulation of aldosterone biosynthetic process;negative regulation of aldosterone metabolic process;negative regulation of biological proces…		extracellular region part;extracellular space		2	2	7.4	7.4	38.39	7	2	2	2	2	2	2	919
Q9Y4L1	Hypoxia up-regulated protein 1	HYOU1	-1.11763	+	0.0201883	+	0.0010938	-1.1466		0.117798	+	0.024142	-1.08938	0.45217	+	0.0157858	1.02883	0.987452		0.571324	-1.02303	0.95625		0.660091	biological regulation;cellular component organization;cellular component organization or biogenesis;cellular macromolecule metabolic process;cellular membrane organization;cellular metabolic process;cellular process;cellular protein metabolic process;cellular response to chemical stimulus;cellular response to hypoxia;cellular response to organic substance;cellular response to oxygen levels;cellul…	adenyl nucleotide binding;adenyl ribonucleotide binding;ATP binding;binding;chaperone binding;nucleotide binding;protein binding;purine nucleotide binding;purine ribonucleoside triphosphate binding;purine ribonucleotide binding;ribonucleotide binding	adherens junction;anchoring junction;cell junction;cell part;cell-substrate adherens junction;cell-substrate junction;cytoplasmic membrane-bounded vesicle lumen;cytoplasmic part;cytoplasmic vesicle part;endocytic vesicle lumen;endoplasmic reticulum;endoplasmic reticulum lumen;endoplasmic reticulum part;extracellular membrane-bounded organelle;extracellular organelle;extracellular region;extracell…	Protein processing in endoplasmic reticulum	6	6	8.5	8.5	111.33	17	6	5	4	6	5	4	947
O00187	Mannan-binding lectin serine protease 2	MASP2	-1.09297	+	0.0459151	+	0.00465593	-1.14733		0.0844708	+	0.00879652	-1.04119	0.817265		0.238192	1.00247	0.987452		0.959797	-1.09922	0.833189		0.114898	activation of immune response;biological regulation;complement activation;complement activation, classical pathway;complement activation, lectin pathway;defense response;humoral immune response;immune effector process;immune response;immune system process;innate immune response;macromolecule metabolic process;metabolic process;positive regulation of biological process;positive regulation of immun…	binding;calcium ion binding;calcium-dependent protein binding;catalytic activity;cation binding;complement binding;complement component C4b binding;endopeptidase activity;hydrolase activity;ion binding;metal ion binding;opsonin binding;peptidase activity;peptidase activity, acting on L-amino acid peptides;protein binding;serine hydrolase activity;serine-type endopeptidase activity;serine-type pep…	extracellular membrane-bounded organelle;extracellular organelle;extracellular region;extracellular region part;extracellular vesicular exosome;membrane-bounded organelle;membrane-bounded vesicle;organelle;vesicle	Complement and coagulation cascades;Staphylococcus aureus infection	6	6	11.1	11.1	75.702	26	6	5	6	6	5	6	84
O75339	Cartilage intermediate layer protein 1	CILP	1.13446	+	0.0484186	+	0.00539378	1.14584		0.201457		0.0643922	1.12319	0.561479	+	0.0493581	1.03958	0.987452		0.502747	1.06054	0.93633		0.541781	biological regulation;negative regulation of biological process;negative regulation of cell communication;negative regulation of cellular process;negative regulation of insulin-like growth factor receptor signaling pathway;negative regulation of response to stimulus;negative regulation of signal transduction;negative regulation of signaling;regulation of biological process;regulation of cell comm…		extracellular matrix;extracellular membrane-bounded organelle;extracellular organelle;extracellular region part;extracellular space;extracellular vesicular exosome;membrane-bounded organelle;membrane-bounded vesicle;organelle;proteinaceous extracellular matrix;vesicle		2	2	1.5	1.5	132.56	4	2	1	1	2	1	1	129
O95445	Apolipoprotein M	APOM	-1.08938		0.07809	+	0.0126441	-1.15624	+	0.0424833	+	0.000826069	-1.02638	0.932787		0.60959	1.11281	0.987452		0.101828	-1.01233	0.975889		0.81914	biological regulation;cellular component assembly;cellular component organization;cellular component organization or biogenesis;cellular lipid metabolic process;cellular macromolecule metabolic process;cellular metabolic process;cellular process;cellular response to stimulus;chemical homeostasis;cholesterol efflux;cholesterol homeostasis;cholesterol transport;detection of abiotic stimulus;detecti…	antioxidant activity;binding;lipid binding;lipid transporter activity;phospholipid binding;substrate-specific transporter activity;transporter activity	cell part;discoidal high-density lipoprotein particle;extracellular membrane-bounded organelle;extracellular organelle;extracellular region;extracellular region part;extracellular vesicular exosome;high-density lipoprotein particle;integral to membrane;integral to plasma membrane;intrinsic to membrane;intrinsic to plasma membrane;low-density lipoprotein particle;macromolecular complex;membrane pa…		6	6	40.4	40.4	21.253	63	6	5	5	6	5	5	140
P00751	Complement factor B	CFB	-1.06451		0.114842	+	0.0261816	-1.10814		0.0654875	+	0.00364762	-1.0226	0.932787		0.609539	-1.05963	0.987452		0.189263	-1.14826	0.688751	+	0.0149503	activation of immune response;biological regulation;complement activation;complement activation, alternative pathway;defense response;humoral immune response;immune effector process;immune response;immune system process;innate immune response;macromolecule metabolic process;metabolic process;positive regulation of biological process;positive regulation of immune response;positive regulation of im…	binding;catalytic activity;complement binding;endopeptidase activity;hydrolase activity;peptidase activity;peptidase activity, acting on L-amino acid peptides;protein binding;serine hydrolase activity;serine-type endopeptidase activity;serine-type peptidase activity	blood microparticle;cell part;extracellular membrane-bounded organelle;extracellular organelle;extracellular region;extracellular region part;extracellular space;extracellular vesicular exosome;membrane;membrane-bounded organelle;membrane-bounded vesicle;organelle;plasma membrane;vesicle	Complement and coagulation cascades;Staphylococcus aureus infection	47	47	47.5	47.5	85.532	793	45	43	44	45	43	44	167
P02788	Lactotransferrin	LTF	-1.05542		0.149345	+	0.0423661	-1.1021		0.0827787	+	0.00772029	-1.01072	0.949332		0.779586	1.12798	0.987452	+	0.044663	1.03445	0.93633		0.548174	anatomical structure homeostasis;anatomical structure morphogenesis;antibacterial humoral response;antifungal humoral response;antimicrobial humoral response;biological regulation;biosynthetic process;bone morphogenesis;cation homeostasis;cellular biosynthetic process;cellular cation homeostasis;cellular chemical homeostasis;cellular component organization;cellular component organization at cellu…	binding;carbohydrate binding;catalytic activity;cation binding;DNA binding;endopeptidase activity;enzyme activator activity;enzyme regulator activity;glycosaminoglycan binding;heparin binding;hydrolase activity;ion binding;iron ion binding;kinase activator activity;kinase regulator activity;metal ion binding;nucleic acid binding;pattern binding;peptidase activity;peptidase activity, acting on L-a…	cell part;cytoplasm;cytoplasmic membrane-bounded vesicle;cytoplasmic membrane-bounded vesicle lumen;cytoplasmic part;cytoplasmic vesicle;cytoplasmic vesicle part;endocytic vesicle lumen;extracellular membrane-bounded organelle;extracellular organelle;extracellular region;extracellular region part;extracellular space;extracellular vesicular exosome;intracellular membrane-bounded organelle;intracel…		8	8	13.9	13.9	78.181	23	5	7	8	5	7	8	246
P03951	Coagulation factor XI	F11	-1.10799	+	0.0481157	+	0.00529772	-1.16233		0.0654875	+	0.00352174	-1.0562	0.857294		0.30235	1.05917	0.987452		0.35695	-1.039	0.93633		0.43629	biological regulation;blood coagulation;blood coagulation, intrinsic pathway;coagulation;hemostasis;macromolecule metabolic process;metabolic process;multicellular organismal process;negative regulation of biological process;negative regulation of blood coagulation;negative regulation of coagulation;negative regulation of multicellular organismal process;plasminogen activation;positive regulation…	aminopeptidase activity;binding;carbohydrate binding;catalytic activity;endopeptidase activity;exopeptidase activity;glycosaminoglycan binding;heparin binding;hydrolase activity;pattern binding;peptidase activity;peptidase activity, acting on L-amino acid peptides;polysaccharide binding;serine hydrolase activity;serine-type aminopeptidase activity;serine-type endopeptidase activity;serine-type ex…	cell part;extracellular membrane-bounded organelle;extracellular organelle;extracellular region;extracellular region part;extracellular space;extracellular vesicular exosome;membrane;membrane-bounded organelle;membrane-bounded vesicle;organelle;plasma membrane;vesicle	Complement and coagulation cascades	17	17	29.8	29.8	70.108	90	15	15	16	15	15	16	251
P04070	Vitamin K-dependent protein C	PROC	-1.07076		0.142166	+	0.037523	-1.15228		0.0634687	+	0.00246157	1.00503	0.965992		0.902617	-1.00282	0.987452		0.954522	-1.16134	0.688751	+	0.0272062	biological regulation;blood coagulation;cell migration;cell motility;cellular component movement;cellular macromolecule metabolic process;cellular metabolic process;cellular process;cellular protein metabolic process;coagulation;hemostasis;immune system process;leukocyte migration;locomotion;macromolecule metabolic process;macromolecule modification;metabolic process;multicellular organismal proc…	binding;calcium ion binding;catalytic activity;cation binding;endopeptidase activity;hydrolase activity;ion binding;metal ion binding;peptidase activity;peptidase activity, acting on L-amino acid peptides;serine hydrolase activity;serine-type endopeptidase activity;serine-type peptidase activity	cell part;cytoplasmic part;endoplasmic reticulum lumen;endoplasmic reticulum part;extracellular region;Golgi apparatus part;Golgi lumen;intracellular organelle lumen;intracellular organelle part;intracellular part;membrane-enclosed lumen;organelle lumen;organelle part	Complement and coagulation cascades	8	8	20.4	20.4	52.071	42	8	8	8	8	8	8	257
P05160	Coagulation factor XIII B chain	F13B	1.15827	+	0.0197967	+	0.00102574	1.17119		0.181891		0.051181	1.14548	0.355801	+	0.00276529	1.16759	0.987452		0.0767384	1.1938	0.833189		0.0927191	biological regulation;blood coagulation;coagulation;hemostasis;multicellular organismal process;regulation of biological quality;regulation of body fluid levels		extracellular region	Complement and coagulation cascades	17	17	32.2	32.2	75.51	88	15	16	15	15	16	15	287
P07686	Beta-hexosaminidase subunit beta	HEXB	-1.13378	+	0.0472214	+	0.00495458	-1.13113		0.201457		0.0647785	-1.13645	0.561479	+	0.048886	-1.01269	0.987452		0.850148	-1.00795	0.982013		0.884228	amine metabolic process;aminoglycan catabolic process;aminoglycan metabolic process;anatomical structure development;astrocyte cell migration;axon ensheathment;behavior;biological regulation;biosynthetic process;calcium ion homeostasis;carbohydrate catabolic process;carbohydrate metabolic process;catabolic process;cation homeostasis;cell migration;cell motility;cellular biosynthetic process;cellu…	beta-N-acetylhexosaminidase activity;binding;catalytic activity;hexosaminidase activity;hydrolase activity;hydrolase activity, acting on glycosyl bonds;hydrolase activity, hydrolyzing O-glycosyl compounds;identical protein binding;protein binding;protein dimerization activity;protein heterodimerization activity;protein homodimerization activity	acrosomal vesicle;cell part;cytoplasmic membrane-bounded vesicle;cytoplasmic part;cytoplasmic vesicle;extracellular membrane-bounded organelle;extracellular organelle;extracellular region part;extracellular vesicular exosome;intracellular membrane-bounded organelle;intracellular organelle;intracellular organelle lumen;intracellular organelle part;intracellular part;lysosomal lumen;membrane;membra…	Amino sugar and nucleotide sugar metabolism;Glycosaminoglycan degradation;Glycosphingolipid biosynthesis - ganglio series;Glycosphingolipid biosynthesis - globo series;Lysosome;Other glycan degradation	2	2	4.9	4.9	63.137	6	1	1	2	1	1	2	327
P08185	Corticosteroid-binding globulin	SERPINA6	-1.0921	+	0.0420333	+	0.00381131	-1.10234		0.166318	+	0.0439493	-1.08196	0.561479		0.0542343	1.0226	0.987452		0.596478	1.0037	0.989848		0.951733	biological regulation;C21-steroid hormone metabolic process;cellular hormone metabolic process;cellular metabolic process;cellular process;establishment of localization;glucocorticoid metabolic process;hormone metabolic process;lipid metabolic process;metabolic process;negative regulation of catalytic activity;negative regulation of endopeptidase activity;negative regulation of hydrolase activity…	binding;endopeptidase inhibitor activity;endopeptidase regulator activity;enzyme inhibitor activity;enzyme regulator activity;lipid binding;peptidase inhibitor activity;peptidase regulator activity;serine-type endopeptidase inhibitor activity;steroid binding	extracellular membrane-bounded organelle;extracellular organelle;extracellular region part;extracellular space;extracellular vesicular exosome;membrane-bounded organelle;membrane-bounded vesicle;organelle;vesicle		12	12	39	39	45.14	195	12	11	11	12	11	11	339
P08253	72 kDa type IV collagenase	MMP2	-1.06183	+	0.0425712	+	0.00402551	-1.07308		0.181891		0.051363	-1.05069	0.50341	+	0.0371689	-1.03624	0.987452		0.572775	-1.05832	0.93633		0.37395	anatomical structure formation involved in morphogenesis;anatomical structure maturation;anatomical structure morphogenesis;angiogenesis;axon guidance;biological regulation;blood vessel maturation;bone trabecula formation;cell differentiation;cell surface receptor linked signaling pathway;cellular component disassembly;cellular component disassembly at cellular level;cellular component organizati…	binding;catalytic activity;cation binding;endopeptidase activity;hydrolase activity;ion binding;metal ion binding;metalloendopeptidase activity;metallopeptidase activity;peptidase activity;peptidase activity, acting on L-amino acid peptides;serine hydrolase activity;serine-type endopeptidase activity;serine-type peptidase activity;transition metal ion binding;zinc ion binding	cell part;contractile fiber part;cytoplasmic part;extracellular matrix;extracellular region;extracellular region part;extracellular space;intracellular membrane-bounded organelle;intracellular organelle;intracellular part;membrane;membrane-bounded organelle;mitochondrion;nucleus;organelle;organelle part;plasma membrane;proteinaceous extracellular matrix;sarcomere	Bladder cancer;GnRH signaling pathway;Leukocyte transendothelial migration;Pathways in cancer	8	8	20.8	20.8	73.881	26	6	7	6	6	7	6	342
P08887	Interleukin-6 receptor subunit alpha	IL6R	-1.09237	+	0.0275724	+	0.00190074	-1.05028		0.282163		0.126467	-1.13614	0.384709	+	0.00698744	-1.04496	0.987452		0.467172	1.0352	0.93633		0.504242	acute inflammatory response;acute-phase response;anatomical structure development;biological regulation;cell chemotaxis;cell migration;cell motility;cell surface receptor linked signaling pathway;cellular component movement;cellular process;cellular response to chemical stimulus;cellular response to cytokine stimulus;cellular response to interleukin-6;cellular response to organic substance;cellul…	binding;ciliary neurotrophic factor binding;cytokine binding;cytokine receptor activity;enzyme binding;growth factor binding;identical protein binding;interleukin-6 binding;interleukin-6 receptor activity;molecular transducer activity;protein binding;protein dimerization activity;protein homodimerization activity;receptor activity;signal transducer activity;signaling receptor activity;transmembra…	apical plasma membrane;basolateral plasma membrane;cell part;cell surface;ciliary neurotrophic factor receptor complex;extracellular region;extracellular region part;extracellular space;interleukin-6 receptor complex;macromolecular complex;membrane;membrane part;plasma membrane;plasma membrane part;protein complex;receptor complex	Cytokine-cytokine receptor interaction;Hematopoietic cell lineage;Jak-STAT signaling pathway	2	2	5.6	5.6	51.547	4	1	2	1	1	2	1	356
P0DP25			1.19195	+	0.0472214	+	0.00493283	1.21905		0.113615	+	0.0222249	1.16545	0.65832		0.112943	-1.17713	0.987452		0.317298	-1.12537	0.896884		0.313035					4	4	18.8	18.8	16.837	12	2	2	4	2	2	4	384
P10451	Osteopontin	SPP1	-1.1097	+	0.0213722	+	0.0012181	-1.11691		0.0886923	+	0.0116035	-1.10254	0.561479		0.0537583	-1.00417	0.987452		0.942227	-1.01725	0.970927		0.781018	anatomical structure development;biological adhesion;biological regulation;biomineral tissue development;cell adhesion;cell chemotaxis;cell differentiation;cell migration;cell motility;cellular component disassembly;cellular component disassembly at cellular level;cellular component movement;cellular component organization;cellular component organization at cellular level;cellular component organ…	binding;extracellular matrix binding	apical part of cell;cell part;cell projection;cytoplasmic part;extracellular membrane-bounded organelle;extracellular organelle;extracellular region;extracellular region part;extracellular space;extracellular vesicular exosome;intracellular part;membrane-bounded organelle;membrane-bounded vesicle;organelle;perinuclear region of cytoplasm;vesicle	ECM-receptor interaction;Focal adhesion;Toll-like receptor signaling pathway	3	3	14.6	14.6	35.422	12	3	3	3	3	3	3	386
P11717	Cation-independent mannose-6-phosphate receptor	IGF2R	-1.06025	+	0.0414021	+	0.00346913	-1.06776		0.162873	+	0.041984	-1.05279	0.561479		0.0507205	-1.00932	0.987452		0.821358	-1.02367	0.943384		0.603722	anatomical structure development;anatomical structure morphogenesis;biological regulation;cell surface receptor linked signaling pathway;cellular component organization;cellular component organization or biogenesis;cellular membrane organization;cellular process;cellular response to stimulus;developmental process;endocytosis;enzyme linked receptor protein signaling pathway;establishment of locali…	binding;carbohydrate binding;carboxylic acid binding;catalytic activity;glycoprotein binding;G-protein coupled receptor activity;identical protein binding;insulin-like growth factor-activated receptor activity;isoprenoid binding;kinase activity;lipid binding;mannose binding;molecular transducer activity;monocarboxylic acid binding;monosaccharide binding;phosphoprotein binding;phosphotransferase a…	adherens junction;anchoring junction;cell junction;cell part;cell surface;cell-substrate adherens junction;cell-substrate junction;clathrin coat;clathrin-coated vesicle;coated vesicle;cytoplasmic membrane-bounded vesicle;cytoplasmic part;cytoplasmic vesicle;early endosome;endocytic vesicle;endosome;extracellular membrane-bounded organelle;extracellular organelle;extracellular region part;extracel…	Lysosome	7	7	3.3	3.3	274.37	11	3	4	5	3	4	5	405
P20774	Mimecan	OGN	-1.12518	+	0.0459151	+	0.00466208	-1.11026		0.303653		0.14042	-1.1403	0.384709	+	0.00788784	-1.02108	0.987452		0.731992	1.00585	0.989848		0.936018	amine metabolic process;aminoglycan biosynthetic process;aminoglycan catabolic process;aminoglycan metabolic process;biological regulation;biosynthetic process;carbohydrate biosynthetic process;carbohydrate catabolic process;carbohydrate metabolic process;catabolic process;cellular biosynthetic process;cellular catabolic process;cellular metabolic process;cellular process;glycosaminoglycan biosyn…		cell part;cytoplasmic part;extracellular matrix;extracellular membrane-bounded organelle;extracellular organelle;extracellular region;extracellular region part;extracellular space;extracellular vesicular exosome;Golgi apparatus part;Golgi lumen;intracellular organelle lumen;intracellular organelle part;intracellular part;lysosomal lumen;membrane-bounded organelle;membrane-bounded vesicle;membrane…		2	2	6.4	6.4	33.922	3	1	1	1	1	1	1	480
P21926	CD9 antigen	CD9	1.24466	+	0.0414021	+	0.00353775	1.30791		0.134297	+	0.0297472	1.18447	0.629249		0.0717278	1.05035	0.987452		0.703395	1.15982	0.92429		0.337629	anatomical structure development;anatomical structure formation involved in morphogenesis;biological adhesion;biological regulation;blood coagulation;brain development;cell activation;cell adhesion;cell development;cell junction assembly;cell junction organization;cell-cell junction assembly;cell-cell junction organization;cellular component assembly;cellular component assembly at cellular level;…		adherens junction;anchoring junction;apical plasma membrane;cell junction;cell part;cell-substrate adherens junction;cell-substrate junction;clathrin coated vesicle membrane;clathrin-coated endocytic vesicle membrane;coated vesicle membrane;cytoplasmic part;cytoplasmic vesicle membrane;cytoplasmic vesicle part;endocytic vesicle membrane;external side of plasma membrane;extracellular membrane-boun…	Hematopoietic cell lineage	2	2	7.5	7.5	25.416	5	2	2	1	2	2	1	487
P22792	Carboxypeptidase N subunit 2	CPN2	-1.10176		0.0602738	+	0.00757326	-1.14873		0.1092	+	0.0201215	-1.05671	0.805811		0.205628	1.1534	0.987452	+	0.0156443	1.061	0.93633		0.373204	biological regulation;posttranscriptional regulation of gene expression;protein stabilization;regulation of biological process;regulation of biological quality;regulation of catalytic activity;regulation of gene expression;regulation of macromolecule metabolic process;regulation of metabolic process;regulation of molecular function;regulation of protein stability	enzyme regulator activity	blood microparticle;extracellular membrane-bounded organelle;extracellular organelle;extracellular region;extracellular region part;extracellular vesicular exosome;membrane-bounded organelle;membrane-bounded vesicle;organelle;vesicle		10	10	21.5	21.5	60.556	90	8	9	9	8	9	9	495
P23381	Tryptophan--tRNA ligase, cytoplasmic	WARS	-1.12338	+	0.0308413	+	0.00219724	-1.17812		0.0665442	+	0.00413746	-1.07119	0.766332		0.177902	-1.11457	0.987452		0.264319	-1.22583	0.833189		0.057294	amine metabolic process;amino acid activation;anatomical structure formation involved in morphogenesis;angiogenesis;biological regulation;biosynthetic process;carboxylic acid metabolic process;cellular amine metabolic process;cellular amino acid metabolic process;cellular biosynthetic process;cellular ketone metabolic process;cellular macromolecule biosynthetic process;cellular macromolecule meta…	adenyl nucleotide binding;adenyl ribonucleotide binding;aminoacyl-tRNA ligase activity;ATP binding;binding;catalytic activity;ligase activity;ligase activity, forming aminoacyl-tRNA and related compounds;ligase activity, forming carbon-oxygen bonds;nucleotide binding;purine nucleotide binding;purine ribonucleoside triphosphate binding;purine ribonucleotide binding;ribonucleotide binding;tryptopha…	cell part;cytoplasm;cytoplasmic part;cytosol;extracellular membrane-bounded organelle;extracellular organelle;extracellular region part;extracellular vesicular exosome;intracellular membrane-bounded organelle;intracellular organelle;intracellular part;membrane-bounded organelle;membrane-bounded vesicle;nucleus;organelle;vesicle	Aminoacyl-tRNA biosynthesis;Tryptophan metabolism	4	4	7.2	7.2	53.165	11	3	4	3	3	4	3	502
P33151	Cadherin-5	CDH5	-1.05329		0.111348	+	0.024808	-1.09966		0.0662276	+	0.00384239	-1.00887	0.949332		0.774984	-1.04771	0.987452		0.413891	-1.142	0.688751	+	0.021206	adherens junction organization;anatomical structure maturation;biological adhesion;biological regulation;blood vessel maturation;cell adhesion;cell junction assembly;cell junction organization;cell surface receptor linked signaling pathway;cell-cell adhesion;cell-cell junction organization;cellular component assembly;cellular component assembly at cellular level;cellular component organization;ce…	beta-catenin binding;binding;calcium ion binding;cation binding;ion binding;ion channel binding;metal ion binding;protein binding;receptor binding	adherens junction;anchoring junction;cell junction;cell part;cell-cell junction;integral to membrane;intrinsic to membrane;membrane;membrane part;occluding junction;plasma membrane;tight junction	Cell adhesion molecules (CAMs);Leukocyte transendothelial migration	14	14	22.1	22.1	87.527	68	13	9	10	13	9	10	559
P33908	Mannosyl-oligosaccharide 1,2-alpha-mannosidase IA	MAN1A1	-1.17386	+	0.0481157	+	0.00527502	-1.2196		0.1264	+	0.027343	-1.12984	0.662102		0.115606	1.04057	0.987452		0.587745	-1.03736	0.95625		0.664772	carbohydrate metabolic process;cellular carbohydrate metabolic process;cellular macromolecule metabolic process;cellular metabolic process;cellular process;cellular protein metabolic process;glycosylation;macromolecule glycosylation;macromolecule metabolic process;macromolecule modification;metabolic process;peptidyl-amino acid modification;peptidyl-asparagine modification;post-translational prot…	binding;calcium ion binding;catalytic activity;cation binding;hydrolase activity;hydrolase activity, acting on glycosyl bonds;hydrolase activity, hydrolyzing O-glycosyl compounds;ion binding;mannosidase activity;mannosyl-oligosaccharide 1,2-alpha-mannosidase activity;mannosyl-oligosaccharide mannosidase activity;metal ion binding	cell part;cytoplasm;cytoplasmic part;endoplasmic reticulum;endoplasmic reticulum-Golgi intermediate compartment;extracellular membrane-bounded organelle;extracellular organelle;extracellular region part;extracellular vesicular exosome;Golgi apparatus;Golgi apparatus part;Golgi membrane;integral to membrane;intracellular membrane-bounded organelle;intracellular organelle;intracellular organelle pa…	N-Glycan biosynthesis;Protein processing in endoplasmic reticulum;Various types of N-glycan biosynthesis	10	10	15.5	15.5	72.968	36	7	10	8	7	10	8	560
P35542	Serum amyloid A-4 protein	SAA4	-1.16204	+	0.0179329	+	0.000789792	-1.24306		0.0654875	+	0.00337821	-1.0863	0.646603		0.0929403	1.07567	0.987452		0.403456	-1.06381	0.934945		0.363321	acute inflammatory response;acute-phase response;cell chemotaxis;cell migration;cell motility;cellular component movement;cellular process;cellular response to chemical stimulus;cellular response to stimulus;chemotaxis;defense response;inflammatory response;locomotion;positive chemotaxis;response to chemical stimulus;response to external stimulus;response to stimulus;response to stress;response t…	chemoattractant activity	extracellular membrane-bounded organelle;extracellular organelle;extracellular region;extracellular region part;extracellular space;extracellular vesicular exosome;high-density lipoprotein particle;macromolecular complex;membrane-bounded organelle;membrane-bounded vesicle;organelle;plasma lipoprotein particle;protein-lipid complex;vesicle		8	8	49.2	49.2	14.746	83	7	6	8	7	6	8	568
P37802	Transgelin-2	TAGLN2	1.18294	+	0.0350156	+	0.00272142	1.19136		0.232532		0.082832	1.17458	0.384709	+	0.00563301	-1.13418	0.987452		0.320183	-1.11821	0.911892		0.328376	cell differentiation;cellular developmental process;cellular process;developmental process;epithelial cell differentiation		extracellular membrane-bounded organelle;extracellular organelle;extracellular region part;extracellular vesicular exosome;membrane-bounded organelle;membrane-bounded vesicle;organelle;vesicle		7	7	36.7	36.7	22.391	50	6	7	5	6	7	5	580
P54289	Voltage-dependent calcium channel subunit alpha-2/delta-1	CACNA2D1	-1.10122	+	0.0481157	+	0.00527004	-1.13473		0.0943273	+	0.0140576	-1.06869	0.766332		0.173936	1.07721	0.987452		0.381305	1.01452	0.976578		0.835178	biological regulation;calcium ion transmembrane transport;calcium ion transport;cation transport;cellular process;divalent inorganic cation transport;divalent metal ion transport;establishment of localization;ion transmembrane transport;ion transport;metal ion transport;regulation of biological process;regulation of calcium ion transport;regulation of ion transport;regulation of localization;regu…	binding;calcium channel activity;calcium channel regulator activity;cation binding;cation channel activity;cation transmembrane transporter activity;channel activity;channel regulator activity;gated channel activity;ion binding;ion channel activity;ion transmembrane transporter activity;metal ion binding;passive transmembrane transporter activity;substrate-specific channel activity;substrate-spec…	calcium channel complex;cation channel complex;cell part;cytoplasmic part;endoplasmic reticulum;extracellular membrane-bounded organelle;extracellular organelle;extracellular region part;extracellular vesicular exosome;intracellular membrane-bounded organelle;intracellular organelle;intracellular part;ion channel complex;macromolecular complex;membrane part;membrane-bounded organelle;membrane-bou…	Arrhythmogenic right ventricular cardiomyopathy (ARVC);Cardiac muscle contraction;Dilated cardiomyopathy;Hypertrophic cardiomyopathy (HCM);MAPK signaling pathway	6	6	6	6	124.57	12	3	4	6	3	4	6	621
P55058	Phospholipid transfer protein	PLTP	-1.1169	+	0.0336498	+	0.0025281	-1.18793		0.0682894	+	0.00476637	-1.05011	0.805811		0.205407	1.05262	0.987452		0.378748	-1.07469	0.896884		0.314839	biological regulation;biosynthetic process;cell motility;cellular biosynthetic process;cellular component movement;cellular component organization;cellular component organization or biogenesis;cellular metabolic process;cellular process;establishment of localization;fat-soluble vitamin biosynthetic process;fat-soluble vitamin metabolic process;heterocycle metabolic process;high-density lipoprotei…	binding;lipid binding	extracellular region;extracellular region part;extracellular space	PPAR signaling pathway	7	7	16.8	16.8	54.739	54	7	6	6	7	6	6	624
P55290	Cadherin-13	CDH13	-1.08105		0.0753192	+	0.0112198	-1.12274	+	0.0462052	+	0.00110278	-1.04091	0.892859		0.427642	1.04942	0.987452		0.42757	-1.02782	0.943384		0.614375	adherens junction organization;anatomical structure formation involved in morphogenesis;angiogenesis;biological adhesion;biological regulation;calcium-dependent cell-cell adhesion;cell adhesion;cell junction assembly;cell junction organization;cell migration;cell motility;cell projection assembly;cell projection organization;cell proliferation;cell-cell adhesion;cell-cell junction organization;ce…	adiponectin binding;binding;cadherin binding;calcium ion binding;cation binding;cell adhesion molecule binding;hormone binding;ion binding;lipoprotein particle binding;low-density lipoprotein particle binding;metal ion binding;protein binding;protein-lipid complex binding	adherens junction;anchored to membrane;anchoring junction;caveola;cell junction;cell part;cell projection;cell-substrate adherens junction;cell-substrate junction;cytoplasm;external side of plasma membrane;extracellular membrane-bounded organelle;extracellular organelle;extracellular region part;extracellular space;extracellular vesicular exosome;focal adhesion;intracellular part;intrinsic to mem…		10	10	15.3	15.3	78.286	41	10	8	9	10	8	9	628
P58546	Myotrophin	MTPN	1.16828	+	0.0414021	+	0.00349645	1.18467		0.199497		0.0617613	1.15212	0.480027	+	0.0261155	-1.11227	0.987452		0.418005	-1.08171	0.93633		0.424357	alcohol metabolic process;amine metabolic process;anatomical structure development;anatomical structure morphogenesis;benzene-containing compound metabolic process;biological regulation;catecholamine metabolic process;catechol-containing compound metabolic process;cell differentiation;cell differentiation in hindbrain;cell growth;cellular amine metabolic process;cellular aromatic compound metabol…		axon;cell part;cell projection;cytoplasmic part;cytoskeletal part;cytosol;extracellular membrane-bounded organelle;extracellular organelle;extracellular region part;extracellular vesicular exosome;F-actin capping protein complex;intracellular membrane-bounded organelle;intracellular organelle;intracellular organelle part;intracellular part;macromolecular complex;membrane-bounded organelle;membran…		1	1	14.4	14.4	12.895	4	1	1	1	1	1	1	633
P99999	Cytochrome c	CYCS	1.08415		0.147405	+	0.0411362	1.17014		0.113615	+	0.0223697	1.00447	0.965992		0.899885	-1.12643	0.987452	+	0.0476386	1.03418	0.93633		0.553065	activation of caspase activity;activation of caspase activity by cytochrome c;apoptosis;biological regulation;biosynthetic process;catabolic process;cell death;cellular biosynthetic process;cellular catabolic process;cellular component organization;cellular component organization at cellular level;cellular component organization or biogenesis;cellular component organization or biogenesis at cellu…	binding;cation binding;electron carrier activity;electron transporter, transferring electrons from CoQH2-cytochrome c reductase complex and cytochrome c oxidase complex activity;heme binding;ion binding;iron ion binding;metal ion binding;tetrapyrrole binding;transition metal ion binding	cell part;cytoplasmic part;cytosol;intracellular membrane-bounded organelle;intracellular organelle;intracellular organelle part;intracellular part;macromolecular complex;membrane;membrane part;membrane-bounded organelle;membrane-enclosed lumen;mitochondrial inner membrane;mitochondrial intermembrane space;mitochondrial membrane;mitochondrial part;mitochondrion;nucleus;organelle;organelle envelop…	Alzheimer's disease;Amyotrophic lateral sclerosis (ALS);Apoptosis;Colorectal cancer;Huntington's disease;ko05152;p53 signaling pathway;Parkinson's disease;Pathways in cancer;Small cell lung cancer;Toxoplasmosis;Viral myocarditis	2	2	21	21	11.749	4	1	2	2	1	2	2	669
Q01459	Di-N-acetylchitobiase	CTBS	-1.07981		0.0805308	+	0.0131436	-1.11657		0.140193	+	0.0337771	-1.04426	0.813317		0.230717	-1.09426	0.987452		0.207671	-1.17003	0.688751	+	0.0265352	amine metabolic process;aminoglycan catabolic process;aminoglycan metabolic process;carbohydrate catabolic process;carbohydrate metabolic process;catabolic process;chitin catabolic process;chitin metabolic process;macromolecule catabolic process;macromolecule metabolic process;metabolic process;nitrogen compound metabolic process;oligosaccharide catabolic process;oligosaccharide metabolic process…	binding;carbohydrate binding;catalytic activity;chitin binding;chitinase activity;hydrolase activity;hydrolase activity, acting on glycosyl bonds;hydrolase activity, hydrolyzing O-glycosyl compounds;pattern binding;polysaccharide binding	cell part;cytoplasmic part;extracellular membrane-bounded organelle;extracellular organelle;extracellular region part;extracellular space;extracellular vesicular exosome;intracellular membrane-bounded organelle;intracellular organelle;intracellular part;lysosome;lytic vacuole;membrane-bounded organelle;membrane-bounded vesicle;organelle;vacuole;vesicle		5	5	14.8	14.8	43.759	14	5	3	3	5	3	3	670
Q06033	Inter-alpha-trypsin inhibitor heavy chain H3	ITIH3	-1.11207	+	0.0336995	+	0.00257548	-1.13264		0.102335	+	0.0163046	-1.09187	0.643121		0.0873347	-1.08126	0.987452		0.50552	-1.12164	0.894172		0.300052	amine metabolic process;aminoglycan metabolic process;biological regulation;carbohydrate metabolic process;glycosaminoglycan metabolic process;hyaluronan metabolic process;macromolecule metabolic process;metabolic process;negative regulation of catalytic activity;negative regulation of endopeptidase activity;negative regulation of hydrolase activity;negative regulation of molecular function;negat…	endopeptidase inhibitor activity;endopeptidase regulator activity;enzyme inhibitor activity;enzyme regulator activity;peptidase inhibitor activity;peptidase regulator activity;serine-type endopeptidase inhibitor activity	extracellular membrane-bounded organelle;extracellular organelle;extracellular region;extracellular region part;extracellular vesicular exosome;membrane-bounded organelle;membrane-bounded vesicle;organelle;vesicle		36	36	37.4	37.4	99.848	355	32	32	30	32	32	30	684
Q07954	Prolow-density lipoprotein receptor-related protein 1	LRP1	-1.06968	+	0.04178	+	0.0036801	-1.10467		0.0844708	+	0.00822369	-1.03579	0.802305		0.200065	1.06946	0.987452		0.0650229	1.00277	0.989848		0.947842	activation of protein kinase activity;activation of protein kinase C activity by G-protein coupled receptor protein signaling pathway;aging;alcohol metabolic process;anatomical structure morphogenesis;aorta morphogenesis;apoptotic cell clearance;artery morphogenesis;biological regulation;blood vessel morphogenesis;cell proliferation;cell surface receptor linked signaling pathway;cellular componen…	apolipoprotein binding;binding;calcium ion binding;cation binding;ion binding;lipoprotein particle receptor binding;lipoprotein transporter activity;metal ion binding;protein binding;protein complex binding;protein transporter activity;receptor activity;receptor binding;substrate-specific transporter activity;transporter activity	adherens junction;anchoring junction;cell body;cell junction;cell part;cell projection;cell-substrate adherens junction;cell-substrate junction;clathrin-coated vesicle;coated pit;coated vesicle;cytoplasm;cytoplasmic membrane-bounded vesicle;cytoplasmic part;cytoplasmic vesicle;cytoplasmic vesicle membrane;cytoplasmic vesicle part;dendrite;endocytic vesicle membrane;endosome;focal adhesion;integra…	Alzheimer's disease;Malaria	30	30	7.3	7.3	504.6	68	19	21	20	19	21	20	689
Q12907	Vesicular integral-membrane protein VIP36	LMAN2	-1.06362	+	0.0151352	+	0.000588155	-1.08312		0.0682894	+	0.00486518	-1.04447	0.602173		0.0604045	-1.01908	0.987452		0.548591	-1.05679	0.833189		0.0621225	biological regulation;cellular process;establishment of localization;establishment of localization in cell;establishment of protein localization;Golgi vesicle transport;intracellular transport;positive regulation of biological process;positive regulation of cellular component organization;positive regulation of cellular process;positive regulation of endocytosis;positive regulation of phagocytosi…	binding;carbohydrate binding;cation binding;glycoprotein binding;heat shock protein binding;ion binding;mannose binding;metal ion binding;monosaccharide binding;protein binding;sugar binding	cell part;cell surface;cytoplasmic part;endoplasmic reticulum membrane;endoplasmic reticulum part;endoplasmic reticulum-Golgi intermediate compartment;endoplasmic reticulum-Golgi intermediate compartment membrane;extracellular membrane-bounded organelle;extracellular organelle;extracellular region part;extracellular space;extracellular vesicular exosome;Golgi apparatus;Golgi apparatus part;Golgi …	Protein processing in endoplasmic reticulum	6	6	21.9	21.9	40.228	8	3	3	4	3	3	4	702
Q14624	Inter-alpha-trypsin inhibitor heavy chain H4	ITIH4	-1.07656		0.0921322	+	0.0162305	-1.11659		0.0654875	+	0.00283961	-1.03796	0.892859		0.454224	-1.04066	0.987452		0.358331	-1.1195	0.688751	+	0.0301166	acute inflammatory response;acute-phase response;amine metabolic process;aminoglycan metabolic process;biological regulation;carbohydrate metabolic process;defense response;glycosaminoglycan metabolic process;hyaluronan metabolic process;inflammatory response;macromolecule metabolic process;metabolic process;negative regulation of catalytic activity;negative regulation of endopeptidase activity;n…	endopeptidase inhibitor activity;endopeptidase regulator activity;enzyme inhibitor activity;enzyme regulator activity;peptidase inhibitor activity;peptidase regulator activity;serine-type endopeptidase inhibitor activity	blood microparticle;cell part;cytoplasm;extracellular membrane-bounded organelle;extracellular organelle;extracellular region;extracellular region part;extracellular vesicular exosome;intracellular part;membrane;membrane-bounded organelle;membrane-bounded vesicle;organelle;plasma membrane;vesicle		55	55	55.9	55.9	103.36	1307	44	44	46	44	44	46	733
Q15166	Serum paraoxonase/lactonase 3	PON3	-1.09562	+	0.0149182	+	0.000560399	-1.10172		0.0634687	+	0.00245742	-1.08954	0.561479		0.0545479	1.08702	0.987452		0.252852	1.075	0.934824		0.357744	aromatic compound catabolic process;carboxylic acid catabolic process;carboxylic acid metabolic process;catabolic process;cellular aromatic compound metabolic process;cellular catabolic process;cellular ketone metabolic process;cellular metabolic process;cellular process;coumarin catabolic process;coumarin metabolic process;heterocycle catabolic process;heterocycle metabolic process;metabolic pro…	3,4-dihydrocoumarin hydrolase activity;aryldialkylphosphatase activity;arylesterase activity;binding;carboxylic ester hydrolase activity;catalytic activity;cation binding;dihydrocoumarin hydrolase activity;hydrolase activity;hydrolase activity, acting on ester bonds;identical protein binding;ion binding;metal ion binding;phosphatase activity;phosphoric ester hydrolase activity;protein binding;pro…	cell part;extracellular membrane-bounded organelle;extracellular organelle;extracellular region part;extracellular space;extracellular vesicular exosome;intracellular membrane-bounded organelle;intracellular organelle;intracellular part;membrane-bounded organelle;membrane-bounded vesicle;organelle;vesicle	Aminobenzoate degradation;Bisphenol degradation	8	8	28.2	28.2	39.607	25	7	7	6	7	7	6	741
Q15828	Cystatin-M	CST6	-1.11806	+	0.0459151	+	0.00466234	-1.10661		0.303653		0.14008	-1.12962	0.384709	+	0.00617779	-1.02213	0.987452		0.798594	-1.00131	0.993649		0.981656	anatomical structure development;anatomical structure morphogenesis;biological regulation;developmental process;epidermis development;negative regulation of catalytic activity;negative regulation of endopeptidase activity;negative regulation of hydrolase activity;negative regulation of molecular function;negative regulation of peptidase activity;regulation of biological process;regulation of cata…	cysteine-type endopeptidase inhibitor activity;endopeptidase inhibitor activity;endopeptidase regulator activity;enzyme inhibitor activity;enzyme regulator activity;peptidase inhibitor activity;peptidase regulator activity	cell part;cornified envelope;cytoskeleton;extracellular membrane-bounded organelle;extracellular organelle;extracellular region part;extracellular vesicular exosome;intracellular non-membrane-bounded organelle;intracellular organelle;intracellular part;membrane-bounded organelle;membrane-bounded vesicle;non-membrane-bounded organelle;organelle;vesicle		2	2	14.1	14.1	16.511	5	1	2	2	1	2	2	749
Q3ZCW2	Galectin-related protein	LGALSL	1.10437	+	0.0422767	+	0.0039429	1.10418		0.262908		0.110464	1.10457	0.384709	+	0.00516987	-1.06009	0.987452		0.41059	-1.06046	0.93633		0.550801		binding;carbohydrate binding	cell part;intracellular		3	3	19.8	19.8	18.986	15	3	3	3	3	3	3	762
Q4LDE5	Sushi, von Willebrand factor type A, EGF and pentraxin domain-containing protein 1	SVEP1	-1.19002	+	0.0421441	+	0.00387595	-1.16277		0.242718		0.0973297	-1.21792	0.45217	+	0.0217386	-1.02166	0.987452		0.88478	1.02523	0.975558		0.817598	biological adhesion;cell adhesion;cellular process	binding;calcium ion binding;cation binding;ion binding;metal ion binding	cell part;cytoplasm;extracellular region;intracellular part;membrane		7	7	2.2	2.2	390.17	9	3	1	6	3	1	6	766
Q6P179	Endoplasmic reticulum aminopeptidase 2	ERAP2	-1.14471	+	0.0396555	+	0.00316156	-1.15446		0.203937		0.066572	-1.13505	0.45217	+	0.0197729	1.12401	0.987452		0.449502	1.10511	0.93633		0.489131	antigen processing and presentation;antigen processing and presentation of endogenous antigen;antigen processing and presentation of endogenous peptide antigen;antigen processing and presentation of endogenous peptide antigen via MHC class I;antigen processing and presentation of peptide antigen;antigen processing and presentation of peptide antigen via MHC class I;biological regulation;immune sy…	aminopeptidase activity;binding;catalytic activity;cation binding;exopeptidase activity;hydrolase activity;ion binding;metal ion binding;metallopeptidase activity;peptidase activity;peptidase activity, acting on L-amino acid peptides;transition metal ion binding;zinc ion binding	cell part;cytoplasmic part;endoplasmic reticulum lumen;endoplasmic reticulum membrane;endoplasmic reticulum part;integral to membrane;intracellular organelle lumen;intracellular organelle part;intracellular part;intrinsic to membrane;membrane;membrane part;membrane-enclosed lumen;organelle lumen;organelle membrane;organelle part		5	5	5.5	5.5	110.46	13	5	4	3	5	4	3	777
Q6UX71	Plexin domain-containing protein 2	PLXDC2	-1.08135	+	0.0414021	+	0.00353956	-1.13211		0.0797695	+	0.00689954	-1.03287	0.813233		0.218056	-1.03032	0.987452		0.569804	-1.12931	0.833189		0.0821433	developmental process;multicellular organismal development;multicellular organismal process	receptor activity	cell part;extracellular membrane-bounded organelle;extracellular organelle;extracellular region part;extracellular vesicular exosome;integral to membrane;intrinsic to membrane;membrane part;membrane-bounded organelle;membrane-bounded vesicle;organelle;vesicle		7	7	16.8	16.8	59.582	31	7	7	7	7	7	7	782
Q6UXB8	Peptidase inhibitor 16	PI16	-1.07872	+	0.0126914	+	0.000330447	-1.10564		0.0609451	+	0.00197361	-1.05245	0.60904		0.0648545	1.02567	0.987452		0.559584	-1.02425	0.959563		0.719296	biological regulation;negative regulation of biological process;negative regulation of cardiac muscle hypertrophy;negative regulation of cardiac muscle tissue growth;negative regulation of cell differentiation;negative regulation of cell growth;negative regulation of cell growth involved in cardiac muscle cell development;negative regulation of cellular process;negative regulation of developmenta…	enzyme inhibitor activity;enzyme regulator activity;peptidase inhibitor activity;peptidase regulator activity	cell part;extracellular membrane-bounded organelle;extracellular organelle;extracellular region part;extracellular space;extracellular vesicular exosome;integral to membrane;intrinsic to membrane;membrane part;membrane-bounded organelle;membrane-bounded vesicle;organelle;vesicle		7	7	16.6	16.6	49.471	79	6	6	7	6	6	7	783
Q7Z7G0	Target of Nesh-SH3	ABI3BP	-1.07904		0.0698673	+	0.00959317	-1.13112		0.0693079	+	0.00516498	-1.02935	0.892859		0.447092	-1.01739	0.987452		0.754649	-1.11798	0.646256	+	0.0108825	biological regulation;cellular component organization;cellular component organization at cellular level;cellular component organization or biogenesis;cellular component organization or biogenesis at cellular level;cellular process;extracellular matrix organization;extracellular structure organization;positive regulation of biological process;positive regulation of cell adhesion;positive regulatio…	binding;carbohydrate binding;glycosaminoglycan binding;heparin binding;pattern binding;polysaccharide binding	extracellular matrix;extracellular region part;extracellular space;interstitial matrix;proteinaceous extracellular matrix		6	6	7.5	7.5	117.89	18	6	4	5	6	4	5	792
Q86TH1	ADAMTS-like protein 2	ADAMTSL2	-1.10949	+	0.0213722	+	0.00119106	-1.15155		0.0844708	+	0.00810182	-1.06896	0.642035		0.0748486	1.0126	0.987452		0.876655	-1.06386	0.93633		0.366217	biological regulation;negative regulation of biological process;negative regulation of cell communication;negative regulation of cellular process;negative regulation of response to stimulus;negative regulation of signal transduction;negative regulation of signaling;negative regulation of transforming growth factor beta receptor signaling pathway;negative regulation of transmembrane receptor prote…	binding;catalytic activity;cation binding;endopeptidase activity;hydrolase activity;ion binding;metal ion binding;metalloendopeptidase activity;metallopeptidase activity;peptidase activity;peptidase activity, acting on L-amino acid peptides;transition metal ion binding;zinc ion binding	extracellular matrix;extracellular region part;proteinaceous extracellular matrix		3	3	3.5	3.5	104.62	5	1	2	2	1	2	2	798
Q8N6C8	Leukocyte immunoglobulin-like receptor subfamily A member 3	LILRA3	-1.10191	+	0.0481157	+	0.00518006	-1.13723		0.140193	+	0.0336785	-1.06768	0.643121		0.0828705	1.15189	0.987452		0.127478	1.08145	0.93633		0.390474	biological regulation;cellular process;cellular response to stimulus;defense response;immune system process;regulation of biological process;regulation of cellular process;response to stimulus;response to stress;signal transduction	antigen binding;binding;receptor activity	cell part;extracellular region;membrane;plasma membrane	Osteoclast differentiation	6	6	21	21	47.471	22	5	5	5	5	5	5	817
Q8NB25	Protein FAM184A	FAM184A	-1.2194	+	0.04178	+	0.0036705	-1.26902		0.0939324	+	0.0135058	-1.17173	0.665406		0.12443	-1.0091	0.987452		0.91145	-1.09289	0.93633		0.389356			extracellular region part;extracellular space		1	1	0.7	0.7	132.96	9	1	1	1	1	1	1	818
Q8NBJ4	Golgi membrane protein 1	GOLM1	-1.07998	+	0.0275724	+	0.00192864	-1.12161		0.0654875	+	0.00297621	-1.0399	0.802305		0.201121	-1.05826	0.987452		0.485907	-1.14141	0.833189		0.0981117	biological regulation;cellular component organization;cellular component organization at cellular level;cellular component organization or biogenesis;cellular component organization or biogenesis at cellular level;cellular process;nucleus organization;organelle organization;regulation of biological process;regulation of lipid metabolic process;regulation of metabolic process;regulation of primary…		cell part;cytoplasmic part;extracellular membrane-bounded organelle;extracellular organelle;extracellular region part;extracellular space;extracellular vesicular exosome;Golgi apparatus;integral to membrane;integral to plasma membrane;intracellular membrane-bounded organelle;intracellular organelle;intracellular part;intrinsic to membrane;intrinsic to plasma membrane;membrane part;membrane-bounde…		7	7	20.4	20.4	45.333	21	5	7	7	5	7	7	819
Q92503	SEC14-like protein 1	SEC14L1	-1.23833		0.116211	+	0.027179	-1.47792		0.0821159	+	0.00733937	-1.03758	0.949332		0.761196	-1.00205	0.995956		0.990796	-1.42731	0.688751	+	0.0289374	establishment of localization;transport		cell part;cytoplasmic part;Golgi apparatus;integral to membrane;intracellular membrane-bounded organelle;intracellular organelle;intracellular part;intrinsic to membrane;membrane;membrane part;membrane-bounded organelle;organelle		2	2	6.2	6.2	81.249	2	1	2	1	1	2	1	836
Q96KN2	Beta-Ala-His dipeptidase	CNDP1	-1.11887		0.0602738	+	0.00744443	-1.17436		0.0814932	+	0.00717816	-1.06599	0.850589		0.291836	-1.06654	0.987452		0.45492	-1.17496	0.767824	+	0.0427674		binding;carboxypeptidase activity;catalytic activity;cation binding;dipeptidase activity;exopeptidase activity;hydrolase activity;ion binding;metal ion binding;metallopeptidase activity;peptidase activity;peptidase activity, acting on L-amino acid peptides;tripeptidase activity	extracellular region	beta-Alanine metabolism;Histidine metabolism	20	20	46.4	46.4	56.691	156	18	18	18	18	18	18	852
Q99784	Noelin	OLFM1	-1.11203	+	0.0275724	+	0.00192102	-1.16575		0.0797695	+	0.006923	-1.06078	0.665406		0.128666	1.02957	0.987452		0.699457	-1.0674	0.934824		0.354024	anatomical structure development;anatomical structure formation involved in morphogenesis;anatomical structure morphogenesis;atrioventricular valve formation;biological regulation;cardiac epithelial to mesenchymal transition;cell morphogenesis;cell morphogenesis involved in differentiation;cellular component assembly;cellular component morphogenesis;cellular component organization;cellular compon…	beta-amyloid binding;binding;protein binding	alpha-amino-3-hydroxy-5-methyl-4-isoxazolepropionic acid selective glutamate receptor complex;cell;cell junction;cell part;extracellular region part;extracellular space;ionotropic glutamate receptor complex;macromolecular complex;membrane part;plasma membrane part;protein complex;receptor complex;synapse		6	6	13.2	13.2	55.342	33	5	5	6	5	5	6	863
Q99972	Myocilin	MYOC	-1.20538	+	0.0126914	+	0.00038141	-1.2745		0.0654875	+	0.00345011	-1.14	0.561479		0.0526066	-1.00862	0.987452		0.916619	-1.12762	0.833189		0.0895855	anatomical structure development;axon ensheathment;biological regulation;bone development;cell differentiation;cell projection organization;cell surface receptor linked signaling pathway;cellular component organization;cellular component organization at cellular level;cellular component organization or biogenesis;cellular component organization or biogenesis at cellular level;cellular development…	binding;cytoskeletal protein binding;fibronectin binding;frizzled binding;G-protein-coupled receptor binding;myosin binding;myosin light chain binding;protein binding;receptor binding	axon part;cell part;cell projection;cell projection part;cilium;cytoplasmic membrane-bounded vesicle;cytoplasmic part;cytoplasmic vesicle;endoplasmic reticulum;extracellular matrix;extracellular membrane-bounded organelle;extracellular organelle;extracellular region part;extracellular space;extracellular vesicular exosome;Golgi apparatus;intracellular membrane-bounded organelle;intracellular orga…		2	2	5.2	5.2	56.971	6	2	2	2	2	2	2	866
Q9BQ51	Programmed cell death 1 ligand 2	PDCD1LG2	-1.08856	+	0.0396555	+	0.00318477	-1.09519		0.0943273	+	0.0143746	-1.08197	0.646603		0.0929701	-1.06583	0.987452		0.314365	-1.07885	0.880082		0.262201	biological regulation;immune response;immune system process;lymphocyte costimulation;negative regulation of activated T cell proliferation;negative regulation of biological process;negative regulation of cell activation;negative regulation of cell proliferation;negative regulation of cellular process;negative regulation of cytokine production;negative regulation of immune system process;negative …		cell part;endomembrane system;extracellular membrane-bounded organelle;extracellular organelle;extracellular region part;extracellular vesicular exosome;integral to membrane;intrinsic to membrane;membrane;membrane part;membrane-bounded organelle;membrane-bounded vesicle;organelle;plasma membrane;vesicle	Cell adhesion molecules (CAMs)	1	1	4.4	4.4	30.957	3	1	1	1	1	1	1	868
Q9H299	SH3 domain-binding glutamic acid-rich-like protein 3	SH3BGRL3	1.18241	+	0.0420333	+	0.00376552	1.26546		0.0654875	+	0.00363591	1.10481	0.817265		0.237743	-1.14202	0.987452		0.229001	1.00297	0.993649		0.974001	biological regulation;cell redox homeostasis;cellular component organization;cellular component organization or biogenesis;cellular homeostasis;cellular process;homeostatic process;positive regulation of catalytic activity;positive regulation of GTPase activity;positive regulation of hydrolase activity;positive regulation of molecular function;regulation of actin cytoskeleton organization;regulat…	binding;catalytic activity;disulfide oxidoreductase activity;electron carrier activity;enzyme activator activity;enzyme regulator activity;GTPase activator activity;GTPase regulator activity;nucleoside-triphosphatase regulator activity;oxidoreductase activity;oxidoreductase activity, acting on a sulfur group of donors;protein binding;protein disulfide oxidoreductase activity;receptor binding;sema…	cell part;cell projection;cytoplasm;extracellular membrane-bounded organelle;extracellular organelle;extracellular region part;extracellular vesicular exosome;intracellular membrane-bounded organelle;intracellular organelle;intracellular part;lamellipodium;membrane-bounded organelle;membrane-bounded vesicle;nucleus;organelle;vesicle		3	3	34.4	34.4	10.438	9	2	3	1	2	3	1	885
Q9HCU4	Cadherin EGF LAG seven-pass G-type receptor 2	CELSR2	1.33726	+	0.0217936	+	0.00127035	1.46556		0.0693079	+	0.00529685	1.22019	0.65832		0.104611	-1.06311	0.987452		0.625976	1.12979	0.93633		0.370041	anatomical structure development;anatomical structure formation involved in morphogenesis;anatomical structure morphogenesis;biological adhesion;biological regulation;body fluid secretion;cell adhesion;cell migration;cell motility;cell part morphogenesis;cell projection assembly;cell projection morphogenesis;cell projection organization;cell surface receptor linked signaling pathway;cell-cell adh…	binding;calcium ion binding;cation binding;G-protein coupled receptor activity;ion binding;metal ion binding;molecular transducer activity;receptor activity;signal transducer activity;signaling receptor activity;transmembrane signaling receptor activity	cell part;cytoplasm;integral to membrane;intracellular part;intrinsic to membrane;membrane;membrane part;plasma membrane		1	1	0.7	0.7	317.45	9	1	1	1	1	1	1	897
Q9UHG3	Prenylcysteine oxidase 1	PCYOX1	-1.16149	+	0.0195266	+	0.000940123	-1.2334		0.0634687	+	0.00228564	-1.09377	0.665406		0.130317	1.11895	0.987452		0.127893	-1.00778	0.982013		0.89486	amine catabolic process;amine metabolic process;carboxylic acid catabolic process;carboxylic acid metabolic process;catabolic process;cellular amine metabolic process;cellular amino acid catabolic process;cellular amino acid metabolic process;cellular catabolic process;cellular ketone metabolic process;cellular macromolecule catabolic process;cellular macromolecule metabolic process;cellular meta…	active transmembrane transporter activity;anion transmembrane transporter activity;ATPase activity;ATPase activity, coupled;ATPase activity, coupled to movement of substances;ATPase activity, coupled to transmembrane movement of ions;ATPase activity, coupled to transmembrane movement of ions, phosphorylative mechanism;ATPase activity, coupled to transmembrane movement of substances;catalytic acti…	cell part;cytoplasmic part;extracellular membrane-bounded organelle;extracellular organelle;extracellular region part;extracellular vesicular exosome;intracellular membrane-bounded organelle;intracellular organelle;intracellular organelle part;intracellular part;lysosome;lytic vacuole;macromolecular complex;membrane;membrane-bounded organelle;membrane-bounded vesicle;organelle;organelle membrane;…		14	14	35	35	56.639	51	12	11	12	12	11	12	927
Q9UNW1	Multiple inositol polyphosphate phosphatase 1	MINPP1	-1.12854	+	0.0459151	+	0.00469857	-1.16493		0.0654875	+	0.00268855	-1.09328	0.806713		0.212232	1.01105	0.987452		0.877516	-1.0539	0.93633		0.466005	anatomical structure development;biomineral tissue development;bone mineralization;cellular metabolic process;cellular process;dephosphorylation;developmental process;inositol phosphate metabolic process;metabolic process;multicellular organismal process;organophosphate metabolic process;ossification;phosphate-containing compound metabolic process;phosphorus metabolic process;polyphosphate metabo…	acid phosphatase activity;bisphosphoglycerate 3-phosphatase activity;bisphosphoglycerate phosphatase activity;catalytic activity;hydrolase activity;hydrolase activity, acting on ester bonds;phosphatase activity;phosphohistidine phosphatase activity;phosphoric ester hydrolase activity	cell part;cytoplasmic part;endoplasmic reticulum;endoplasmic reticulum lumen;endoplasmic reticulum part;extracellular membrane-bounded organelle;extracellular organelle;extracellular region part;extracellular vesicular exosome;intracellular membrane-bounded organelle;intracellular organelle;intracellular organelle lumen;intracellular organelle part;intracellular part;membrane-bounded organelle;me…	Inositol phosphate metabolism	6	6	13.6	13.6	55.051	24	6	4	5	6	4	5	940
A0A075B6I1		IGLV4-60	1.1951		0.412606		0.219505	-1.13233		0.687228		0.504738	1.61726	0.45217	+	0.0229683	-1.06056	0.987452		0.832646	-1.94217	0.619212	+	0.00718815					2	2	15.8	15.8	12.987	2	1	0	1	1	0	1	3
A1L4H1	Soluble scavenger receptor cysteine-rich domain-containing protein SSC5D	SSC5D	-1.11657		0.0975089	+	0.0185671	-1.23557		0.0797695	+	0.00659507	-1.00903	0.950631		0.838646	1.12579	0.987452		0.0706217	-1.0877	0.833189		0.0893385	biological regulation;cellular component organization;cellular component organization or biogenesis;cellular membrane organization;cellular process;defense response;defense response to bacterium;defense response to Gram-negative bacterium;defense response to Gram-positive bacterium;detection of bacterial lipoprotein;detection of biotic stimulus;detection of chemical stimulus;detection of molecule…	binding;cargo receptor activity;extracellular matrix binding;fibronectin binding;laminin binding;protein binding;receptor activity;scavenger receptor activity	cell part;cytoplasm;extracellular matrix;extracellular region part;extracellular space;intracellular;intracellular part;membrane		9	9	8.5	8.5	165.74	22	5	7	6	5	7	6	34
O00391	Sulfhydryl oxidase 1	QSOX1	-1.05658		0.137214	+	0.03537	-1.09787		0.0693079	+	0.00527673	-1.01685	0.949332		0.677645	-1.00832	0.987452		0.897142	-1.08867	0.833189		0.184432	biological regulation;cell redox homeostasis;cellular homeostasis;cellular macromolecule metabolic process;cellular metabolic process;cellular process;cellular protein metabolic process;homeostatic process;macromolecule metabolic process;metabolic process;negative regulation of autophagy;negative regulation of biological process;negative regulation of catabolic process;negative regulation of cell…	catalytic activity;flavin-linked sulfhydryl oxidase activity;intramolecular oxidoreductase activity;intramolecular oxidoreductase activity, interconverting keto- and enol-groups;intramolecular oxidoreductase activity, transposing S-S bonds;isomerase activity;oxidoreductase activity;oxidoreductase activity, acting on a sulfur group of donors;oxidoreductase activity, acting on a sulfur group of don…	cell part;cytoplasmic part;extracellular membrane-bounded organelle;extracellular organelle;extracellular region part;extracellular space;extracellular vesicular exosome;Golgi apparatus;Golgi apparatus part;integral to Golgi membrane;integral to membrane;integral to organelle membrane;intercellular bridge;intracellular membrane-bounded organelle;intracellular organelle;intracellular organelle par…		24	24	37.9	37.9	82.577	96	20	19	21	20	19	21	86
O14498	Immunoglobulin superfamily containing leucine-rich repeat protein	ISLR	1.41169		0.0944366	+	0.0171258	1.65314		0.113921	+	0.0226123	1.2055	0.857294		0.340627	-1.31182	0.987452		0.284845	1.04536	0.971424		0.790226	biological adhesion;cell adhesion;cellular process		extracellular membrane-bounded organelle;extracellular organelle;extracellular region part;extracellular vesicular exosome;membrane-bounded organelle;membrane-bounded vesicle;organelle;vesicle		2	2	6.3	6.3	45.997	2	1	1	1	1	1	1	91
O14791	Apolipoprotein L1	APOL1	-1.07391		0.128281	+	0.0319762	-1.1025		0.131334	+	0.0289206	-1.04606	0.858679		0.385789	-1.01412	0.987452		0.81453	-1.06883	0.93633		0.432688	alcohol metabolic process;anion transport;cell death;cell killing;cellular component organization;cellular component organization or biogenesis;cellular macromolecule metabolic process;cellular membrane organization;cellular metabolic process;cellular process;chloride transport;cholesterol metabolic process;cytolysis;death;defense response;endocytosis;establishment of localization;immune response…	anion channel activity;anion transmembrane transporter activity;binding;channel activity;chloride channel activity;ion channel activity;ion transmembrane transporter activity;lipid binding;passive transmembrane transporter activity;substrate-specific channel activity;substrate-specific transmembrane transporter activity;substrate-specific transporter activity;transmembrane transporter activity;tr…	blood microparticle;cell part;extracellular region;extracellular region part;extracellular space;high-density lipoprotein particle;intrinsic to membrane;macromolecular complex;membrane part;plasma lipoprotein particle;protein-lipid complex;triglyceride-rich lipoprotein particle;very-low-density lipoprotein particle		19	19	41.2	41.2	43.974	118	16	16	17	16	16	17	94
O75144	ICOS ligand	ICOSLG	-1.12895		0.0975089	+	0.0184339	-1.17528		0.144566	+	0.035018	-1.08444	0.840876		0.269405	-1.05833	0.987452		0.532061	-1.14699	0.833189		0.152593	B cell activation;biological regulation;cell activation;cellular process;cellular response to stimulus;defense response;hyperosmotic response;immune system process;leukocyte activation;lymphocyte activation;lymphocyte costimulation;positive regulation of activated T cell proliferation;positive regulation of biological process;positive regulation of cell activation;positive regulation of cell prol…	binding;protein binding;receptor binding	cell part;extracellular membrane-bounded organelle;extracellular organelle;extracellular region part;extracellular vesicular exosome;integral to membrane;intrinsic to membrane;membrane;membrane part;membrane-bounded organelle;membrane-bounded vesicle;organelle;plasma membrane;vesicle	Cell adhesion molecules (CAMs);Intestinal immune network for IgA production	1	1	3.3	3.3	33.348	3	1	1	1	1	1	1	126
O94985	Calsyntenin-1	CLSTN1	1.22095		0.0758851	+	0.0116973	1.31474		0.0693079	+	0.00521039	1.13385	0.857294		0.329244	-1.02087	0.987452		0.842954	1.13583	0.877635		0.250103	biological adhesion;cell adhesion;cell-cell adhesion;cellular process;homophilic cell adhesion	beta-amyloid binding;binding;calcium ion binding;cation binding;cytoskeletal protein binding;ion binding;kinesin binding;metal ion binding;protein binding;X11-like protein binding	cell junction;cell part;cell projection;cytoplasmic part;endoplasmic reticulum membrane;endoplasmic reticulum part;extracellular membrane-bounded organelle;extracellular organelle;extracellular region part;extracellular vesicular exosome;Golgi apparatus part;Golgi membrane;integral to membrane;intracellular membrane-bounded organelle;intracellular organelle;intracellular organelle part;intracellu…		2	2	2.7	2.7	109.79	3	1	1	2	1	1	2	138
P00488	Coagulation factor XIII A chain	F13A1	1.03922		0.598559		0.3868	1.04186		0.771711		0.608865	1.03659	0.892859		0.440049	1.22221	0.987452	+	0.0235602	1.22842	0.688751	+	0.0293945	biological regulation;blood coagulation;cell activation;cellular macromolecule metabolic process;cellular metabolic process;cellular process;cellular protein metabolic process;coagulation;establishment of localization;establishment of localization in cell;exocytosis;hemostasis;macromolecule metabolic process;macromolecule modification;metabolic process;multicellular organismal process;peptide cro…	binding;catalytic activity;cation binding;ion binding;metal ion binding;protein-glutamine gamma-glutamyltransferase activity;transferase activity;transferase activity, transferring acyl groups;transferase activity, transferring amino-acyl groups	blood microparticle;cell part;cytoplasmic membrane-bounded vesicle lumen;cytoplasmic part;cytoplasmic vesicle part;extracellular region;extracellular region part;intracellular organelle part;intracellular part;membrane-enclosed lumen;organelle lumen;organelle part;platelet alpha granule lumen;secretory granule lumen;vesicle lumen	Complement and coagulation cascades	25	25	36.7	36.7	83.267	170	25	24	23	25	24	23	152
P00740	Coagulation factor IX	F9	-1.09352		0.0921322	+	0.0160824	-1.13589		0.0912521	+	0.0127735	-1.05273	0.858679		0.358673	-1.06734	0.987452		0.451804	-1.15165	0.833189		0.0881477	biological regulation;blood coagulation;blood coagulation, extrinsic pathway;blood coagulation, intrinsic pathway;cellular macromolecule metabolic process;cellular metabolic process;cellular process;cellular protein metabolic process;coagulation;hemostasis;macromolecule metabolic process;macromolecule modification;metabolic process;multicellular organismal process;peptidyl-amino acid modification…	binding;calcium ion binding;catalytic activity;cation binding;endopeptidase activity;hydrolase activity;ion binding;metal ion binding;peptidase activity;peptidase activity, acting on L-amino acid peptides;serine hydrolase activity;serine-type endopeptidase activity;serine-type peptidase activity	cell part;cytoplasmic part;endoplasmic reticulum lumen;endoplasmic reticulum part;extracellular membrane-bounded organelle;extracellular organelle;extracellular region;extracellular region part;extracellular space;extracellular vesicular exosome;Golgi apparatus part;Golgi lumen;intracellular organelle lumen;intracellular organelle part;intracellular part;membrane;membrane-bounded organelle;membra…	Complement and coagulation cascades	10	10	26	26	51.778	52	8	9	9	8	9	9	162
P01011	Alpha-1-antichymotrypsin	SERPINA3	-1.08142		0.0774433	+	0.0120798	-1.10137		0.105655	+	0.0175179	-1.06183	0.813317		0.230907	1.01019	0.987452		0.845048	-1.02677	0.95625		0.646896	acute inflammatory response;acute-phase response;anatomical structure homeostasis;biological regulation;defense response;digestive system process;epithelial structure maintenance;homeostatic process;inflammatory response;maintenance of gastrointestinal epithelium;multicellular organismal process;negative regulation of catalytic activity;negative regulation of endopeptidase activity;negative regul…	binding;DNA binding;endopeptidase inhibitor activity;endopeptidase regulator activity;enzyme inhibitor activity;enzyme regulator activity;nucleic acid binding;peptidase inhibitor activity;peptidase regulator activity;serine-type endopeptidase inhibitor activity	blood microparticle;cell part;extracellular membrane-bounded organelle;extracellular organelle;extracellular region;extracellular region part;extracellular space;extracellular vesicular exosome;intracellular;intracellular membrane-bounded organelle;intracellular organelle;intracellular part;membrane-bounded organelle;membrane-bounded vesicle;nucleus;organelle;vesicle		30	30	70.9	70.9	47.65	803	28	26	29	28	26	29	173
P01024	Complement C3	C3	-1.06462		0.116211	+	0.0271056	-1.1072		0.0844708	+	0.00930054	-1.02369	0.930444		0.571664	-1.00226	0.987452		0.962688	-1.08402	0.833189		0.117947	activation of immune response;biological regulation;carboxylic acid metabolic process;cell surface receptor linked signaling pathway;cellular ketone metabolic process;cellular lipid metabolic process;cellular metabolic process;cellular process;cellular response to stimulus;complement activation;complement activation, alternative pathway;complement activation, classical pathway;defense response;fa…	binding;C5a anaphylatoxin chemotactic receptor binding;C5L2 anaphylatoxin chemotactic receptor binding;endopeptidase inhibitor activity;endopeptidase regulator activity;enzyme inhibitor activity;enzyme regulator activity;G-protein-coupled receptor binding;peptidase inhibitor activity;peptidase regulator activity;protein binding;receptor binding	blood microparticle;cell part;extracellular membrane-bounded organelle;extracellular organelle;extracellular region;extracellular region part;extracellular space;extracellular vesicular exosome;membrane;membrane-bounded organelle;membrane-bounded vesicle;organelle;plasma membrane;vesicle	Chagas disease (American trypanosomiasis);Complement and coagulation cascades;ko05152;Leishmaniasis;Phagosome;Staphylococcus aureus infection;Systemic lupus erythematosus	170	170	85	85	187.15	8395	160	157	163	160	157	163	176
P01715	Ig lambda chain V-IV region Bau		1.05959		0.66361		0.469951	-1.10618		0.597283		0.401541	1.24195	0.49981	+	0.0317665	-1.15964	0.987452		0.37139	-1.59313	0.619212	+	0.00778345	activation of immune response;biological regulation;cellular component organization;cellular component organization or biogenesis;cellular membrane organization;cellular process;complement activation;complement activation, classical pathway;defense response;endocytosis;establishment of localization;humoral immune response;immune effector process;immune response;immune system process;innate immune…	antigen binding;binding	cell part;extracellular region;membrane;plasma membrane		2	1	19.1	12.2	12.296	3	2	2	2	1	1	1	196
P02144	Myoglobin	MB	-1.0263		0.78699		0.654466	-1.12128		0.135612	+	0.0307924	1.06456	0.930444		0.547401	-1.12452	0.987452		0.190264	-1.3423	0.783545	+	0.045673	anatomical structure development;brown fat cell differentiation;cell differentiation;cellular developmental process;cellular process;developmental process;enucleate erythrocyte differentiation;erythrocyte differentiation;fat cell differentiation;heart development;multicellular organismal process;muscle contraction;muscle system process;myeloid cell differentiation;organ development;response to ch…	binding;cation binding;heme binding;ion binding;iron ion binding;metal ion binding;oxygen binding;oxygen transporter activity;substrate-specific transporter activity;tetrapyrrole binding;transition metal ion binding;transporter activity	extracellular membrane-bounded organelle;extracellular organelle;extracellular region part;extracellular vesicular exosome;membrane-bounded organelle;membrane-bounded vesicle;organelle;vesicle		5	5	36.4	36.4	17.184	18	5	4	4	5	4	4	214
P02654	Apolipoprotein C-I	APOC1	-1.10873		0.16189	+	0.0494541	-1.18116		0.113921	+	0.0228728	-1.04075	0.932787		0.607419	1.189	0.987452		0.238681	1.04765	0.965216		0.756056	acylglycerol metabolic process;alcohol metabolic process;biological regulation;cellular component assembly;cellular component organization;cellular component organization or biogenesis;cellular lipid metabolic process;cellular macromolecule metabolic process;cellular metabolic process;cellular process;cholesterol efflux;cholesterol metabolic process;cholesterol transport;chylomicron remnant clear…	alcohol binding;amine binding;binding;carboxylic acid binding;cation binding;enzyme activator activity;enzyme inhibitor activity;enzyme regulator activity;fatty acid binding;ion binding;lipase inhibitor activity;lipid binding;monocarboxylic acid binding;phosphatidylcholine binding;phosphatidylcholine-sterol O-acyltransferase activator activity;phospholipase inhibitor activity;phospholipid binding…	cell part;chylomicron;cytoplasmic part;endoplasmic reticulum;extracellular membrane-bounded organelle;extracellular organelle;extracellular region part;extracellular vesicular exosome;high-density lipoprotein particle;intracellular membrane-bounded organelle;intracellular organelle;intracellular part;macromolecular complex;membrane-bounded organelle;membrane-bounded vesicle;organelle;plasma lipop…		5	5	34.9	34.9	9.3318	161	4	5	4	4	5	4	221
P02786	Transferrin receptor protein 1	TFRC	-1.08061		0.105873	+	0.0228795	-1.12082		0.122975	+	0.0262836	-1.04184	0.858679		0.382958	-1.06483	0.987452		0.479142	-1.14556	0.833189		0.129886	biological regulation;cation homeostasis;cation transport;cell differentiation;cellular cation homeostasis;cellular chemical homeostasis;cellular developmental process;cellular homeostasis;cellular ion homeostasis;cellular iron ion homeostasis;cellular metal ion homeostasis;cellular process;cellular response to chemical stimulus;cellular response to drug;cellular response to stimulus;chemical hom…	binding;cargo receptor activity;double-stranded RNA binding;identical protein binding;nucleic acid binding;protein binding;receptor activity;RNA binding;transferrin receptor activity	blood microparticle;cell part;cell surface;coated pit;cytoplasmic membrane-bounded vesicle;cytoplasmic part;cytoplasmic vesicle;endosome;external side of plasma membrane;extracellular membrane-bounded organelle;extracellular organelle;extracellular region;extracellular region part;extracellular space;extracellular vesicular exosome;integral to membrane;integral to plasma membrane;intracellular me…	Endocytosis;Hematopoietic cell lineage;Phagosome	24	24	35.1	35.1	84.87	94	22	19	20	22	19	20	244
P02790	Hemopexin	HPX	-1.0329		0.33834		0.159897	-1.07238		0.17834	+	0.0491596	1.00516	0.958602		0.860506	-1.05461	0.987452		0.332524	-1.13678	0.688751	+	0.0185428	biological regulation;cation homeostasis;cellular cation homeostasis;cellular chemical homeostasis;cellular component organization;cellular component organization or biogenesis;cellular homeostasis;cellular ion homeostasis;cellular iron ion homeostasis;cellular membrane organization;cellular metabolic process;cellular metal ion homeostasis;cellular process;chemical homeostasis;cofactor metabolic …	binding;cation binding;cofactor transporter activity;heme transporter activity;ion binding;metal ion binding;transporter activity	blood microparticle;cell part;cytoplasmic membrane-bounded vesicle lumen;cytoplasmic part;cytoplasmic vesicle part;endocytic vesicle lumen;extracellular membrane-bounded organelle;extracellular organelle;extracellular region;extracellular region part;extracellular space;extracellular vesicular exosome;intracellular organelle part;intracellular part;membrane-bounded organelle;membrane-bounded vesi…		37	37	69	69	51.676	1525	34	36	33	34	36	33	247
P04003	C4b-binding protein alpha chain	C4BPA	1.11739		0.160427	+	0.0481053	1.21256		0.0682894	+	0.00481894	1.02969	0.949332		0.742887	-1.10729	0.987452		0.43618	1.0635	0.93633		0.516115	activation of immune response;biological regulation;complement activation;complement activation, classical pathway;defense response;humoral immune response;immune effector process;immune response;immune system process;innate immune response;macromolecule metabolic process;metabolic process;negative regulation of biological process;negative regulation of complement activation;negative regulation o…		blood microparticle;cell part;extracellular region;extracellular region part;extracellular space;membrane;other organism cell;other organism part;plasma membrane	Complement and coagulation cascades	13	13	26.3	26.3	67.033	121	12	13	13	12	13	13	253
P04004	Vitronectin	VTN	-1.05444		0.258639		0.106401	-1.10032		0.127352	+	0.0277139	-1.01047	0.950631		0.836306	-1.06209	0.987452		0.330333	-1.15654	0.619212	+	0.0095275	biological adhesion;biological regulation;cell adhesion;cell adhesion mediated by integrin;cell differentiation;cell-matrix adhesion;cell-substrate adhesion;cellular component organization;cellular component organization at cellular level;cellular component organization or biogenesis;cellular component organization or biogenesis at cellular level;cellular developmental process;cellular process;de…	binding;carbohydrate binding;cargo receptor activity;extracellular matrix binding;glycosaminoglycan binding;heparin binding;integrin binding;pattern binding;polysaccharide binding;protein binding;protein complex binding;receptor activity;receptor binding;scavenger receptor activity	alphav-beta3 integrin-vitronectin complex;blood microparticle;cell part;extracellular matrix;extracellular membrane-bounded organelle;extracellular organelle;extracellular region;extracellular region part;extracellular space;extracellular vesicular exosome;macromolecular complex;membrane part;membrane-bounded organelle;membrane-bounded vesicle;organelle;plasma membrane part;protein complex;protei…	ECM-receptor interaction;Focal adhesion	25	25	51	51	54.305	428	22	25	23	22	25	23	254
P04114	Apolipoprotein B-100	APOB	-1.17566		0.0727274	+	0.0101743	-1.2771		0.0844708	+	0.00849612	-1.08228	0.858679		0.360583	1.20209	0.987452		0.0982518	1.01871	0.976578		0.870218	acylglycerol catabolic process;acylglycerol metabolic process;alcohol metabolic process;anatomical structure development;anatomical structure morphogenesis;artery morphogenesis;biological regulation;biosynthetic process;blood coagulation;blood vessel morphogenesis;catabolic process;cell migration;cell motility;cellular biosynthetic process;cellular catabolic process;cellular component assembly;ce…	binding;carbohydrate binding;cholesterol transporter activity;enzyme binding;glycosaminoglycan binding;heparin binding;lipase binding;lipid binding;lipid transporter activity;lipoprotein particle receptor binding;low-density lipoprotein particle receptor binding;pattern binding;phospholipid binding;polysaccharide binding;protein binding;receptor binding;sterol transporter activity;substrate-speci…	actin cytoskeleton;cell body;cell part;chylomicron;chylomicron remnant;clathrin coated vesicle membrane;clathrin-coated endocytic vesicle membrane;coated vesicle membrane;cytoplasm;cytoplasmic membrane-bounded vesicle lumen;cytoplasmic part;cytoplasmic vesicle membrane;cytoplasmic vesicle part;cytoskeleton;cytosol;early endosome;endocytic vesicle lumen;endocytic vesicle membrane;endoplasmic retic…	Fat digestion and absorption;Vitamin digestion and absorption	313	313	66	66	515.6	5354	280	286	292	280	286	292	260
P04217	Alpha-1B-glycoprotein	A1BG	-1.06225		0.0975089	+	0.0185189	-1.10192		0.0912521	+	0.0128376	-1.02401	0.896273		0.480351	1.00258	0.987452		0.957639	-1.07331	0.833189		0.137698			blood microparticle;extracellular membrane-bounded organelle;extracellular organelle;extracellular region;extracellular region part;extracellular space;extracellular vesicular exosome;membrane-bounded organelle;membrane-bounded vesicle;organelle;vesicle		18	18	44	44	54.253	563	14	18	18	14	18	18	264
P05155	Plasma protease C1 inhibitor	SERPING1	-1.1399		0.0719561	+	0.00997319	-1.20568		0.0943273	+	0.0138728	-1.07771	0.850589		0.286744	1.10885	0.987452		0.14006	-1.00892	0.982013		0.906962	activation of immune response;aging;biological regulation;blood circulation;blood coagulation;blood coagulation, intrinsic pathway;cell activation;cellular process;circulatory system process;coagulation;complement activation;complement activation, classical pathway;defense response;developmental process;establishment of localization;establishment of localization in cell;exocytosis;fibrinolysis;he…	endopeptidase inhibitor activity;endopeptidase regulator activity;enzyme inhibitor activity;enzyme regulator activity;peptidase inhibitor activity;peptidase regulator activity;serine-type endopeptidase inhibitor activity	blood microparticle;cell part;cytoplasmic membrane-bounded vesicle lumen;cytoplasmic part;cytoplasmic vesicle part;extracellular membrane-bounded organelle;extracellular organelle;extracellular region;extracellular region part;extracellular space;extracellular vesicular exosome;intracellular organelle part;intracellular part;membrane-bounded organelle;membrane-bounded vesicle;membrane-enclosed lu…	Complement and coagulation cascades	23	23	41.6	41.6	55.154	759	23	20	22	23	20	22	285
P05156	Complement factor I	CFI	-1.02838		0.477139		0.272957	-1.0715		0.166318	+	0.0434535	1.01317	0.949332		0.730414	-1.00887	0.987452		0.802249	-1.09524	0.619212	+	0.00693799	activation of immune response;biological regulation;complement activation;complement activation, classical pathway;defense response;humoral immune response;immune effector process;immune response;immune system process;innate immune response;macromolecule metabolic process;metabolic process;positive regulation of biological process;positive regulation of immune response;positive regulation of immu…	binding;cargo receptor activity;catalytic activity;cation binding;endopeptidase activity;hydrolase activity;ion binding;metal ion binding;peptidase activity;peptidase activity, acting on L-amino acid peptides;receptor activity;scavenger receptor activity;serine hydrolase activity;serine-type endopeptidase activity;serine-type peptidase activity	cell part;extracellular membrane-bounded organelle;extracellular organelle;extracellular region;extracellular region part;extracellular space;extracellular vesicular exosome;intracellular membrane-bounded organelle;intracellular organelle;intracellular part;membrane;membrane-bounded organelle;membrane-bounded vesicle;nucleus;organelle;vesicle	Complement and coagulation cascades;Staphylococcus aureus infection	19	19	35.5	35.5	65.75	197	18	18	17	18	18	17	286
P05546	Heparin cofactor 2	SERPIND1	-1.12128		0.0581545	+	0.00708098	-1.20797		0.0634687	+	0.00235794	-1.04081	0.893444		0.469454	1.03405	0.987452		0.679155	-1.12239	0.833189		0.184276	biological regulation;blood coagulation;chemotaxis;coagulation;hemostasis;locomotion;multicellular organismal process;negative regulation of catalytic activity;negative regulation of endopeptidase activity;negative regulation of hydrolase activity;negative regulation of molecular function;negative regulation of peptidase activity;regulation of biological process;regulation of biological quality;r…	binding;carbohydrate binding;endopeptidase inhibitor activity;endopeptidase regulator activity;enzyme inhibitor activity;enzyme regulator activity;glycosaminoglycan binding;heparin binding;pattern binding;peptidase inhibitor activity;peptidase regulator activity;polysaccharide binding;serine-type endopeptidase inhibitor activity	extracellular membrane-bounded organelle;extracellular organelle;extracellular region;extracellular region part;extracellular space;extracellular vesicular exosome;membrane-bounded organelle;membrane-bounded vesicle;organelle;vesicle	Complement and coagulation cascades	21	21	51.5	51.5	57.07	269	20	19	19	20	19	19	294
P06681	Complement C2	C2	-1.09016		0.122156	+	0.0297478	-1.16218		0.0682894	+	0.00434614	-1.0226	0.949332		0.702356	1.08868	0.987452		0.093602	-1.04392	0.93633		0.48045	activation of immune response;biological regulation;complement activation;complement activation, classical pathway;defense response;humoral immune response;immune effector process;immune response;immune system process;innate immune response;macromolecule metabolic process;metabolic process;positive regulation of apoptotic cell clearance;positive regulation of biological process;positive regulatio…	binding;catalytic activity;cation binding;endopeptidase activity;hydrolase activity;ion binding;metal ion binding;peptidase activity;peptidase activity, acting on L-amino acid peptides;serine hydrolase activity;serine-type endopeptidase activity;serine-type peptidase activity	extracellular membrane-bounded organelle;extracellular organelle;extracellular region;extracellular region part;extracellular space;extracellular vesicular exosome;membrane-bounded organelle;membrane-bounded vesicle;organelle;vesicle	Complement and coagulation cascades;Staphylococcus aureus infection;Systemic lupus erythematosus	29	29	37	37	83.267	278	27	25	26	27	25	26	300
P07307	Asialoglycoprotein receptor 2	ASGR2	1.09452		0.633934		0.427823	-1.21559		0.31952		0.150625	1.45623	0.45217	+	0.0230607	1.09058	0.987452		0.664027	-1.62314	0.767824	+	0.0395084	anatomical structure development;biological regulation;biomineral tissue development;bone mineralization;cell surface receptor linked signaling pathway;cellular component organization;cellular component organization or biogenesis;cellular macromolecule metabolic process;cellular membrane organization;cellular metabolic process;cellular process;cellular response to stimulus;chemical homeostasis;de…	asialoglycoprotein receptor activity;binding;carbohydrate binding;cargo receptor activity;receptor activity	cell part;integral to membrane;intrinsic to membrane;membrane part		1	1	3.5	3.5	35.092	4	1	1	1	1	1	1	312
P07357	Complement component C8 alpha chain	C8A	-1.12642		0.0602738	+	0.00751035	-1.16837		0.0886923	+	0.011174	-1.08599	0.813317		0.224429	1.04169	0.987452		0.552184	-1.0328	0.95625		0.666402	activation of immune response;biological regulation;cell death;cellular process;complement activation;complement activation, alternative pathway;complement activation, classical pathway;cytolysis;death;defense response;humoral immune response;immune effector process;immune response;immune system process;innate immune response;macromolecule metabolic process;metabolic process;positive regulation o…		blood microparticle;cell part;extracellular membrane-bounded organelle;extracellular organelle;extracellular region;extracellular region part;extracellular space;extracellular vesicular exosome;macromolecular complex;membrane;membrane attack complex;membrane part;membrane-bounded organelle;membrane-bounded vesicle;organelle;plasma membrane part;pore complex;protein complex;vesicle	Amoebiasis;Complement and coagulation cascades;Prion diseases;Systemic lupus erythematosus	18	18	30.8	30.8	65.163	188	17	17	16	17	17	16	316
P07358	Complement component C8 beta chain	C8B	-1.12694		0.0755525	+	0.0115462	-1.18379		0.1092	+	0.020109	-1.07281	0.840876		0.271215	1.07596	0.987452		0.352132	-1.02554	0.965216		0.765171	activation of immune response;biological regulation;cell death;cellular process;complement activation;complement activation, alternative pathway;complement activation, classical pathway;cytolysis;death;defense response;humoral immune response;immune effector process;immune response;immune system process;innate immune response;macromolecule metabolic process;metabolic process;positive regulation o…		cell part;extracellular membrane-bounded organelle;extracellular organelle;extracellular region;extracellular region part;extracellular space;extracellular vesicular exosome;macromolecular complex;membrane;membrane attack complex;membrane part;membrane-bounded organelle;membrane-bounded vesicle;organelle;plasma membrane part;pore complex;protein complex;vesicle	Amoebiasis;Complement and coagulation cascades;Prion diseases;Systemic lupus erythematosus	25	25	38.4	38.4	67.046	231	21	23	23	21	23	23	317
P07942	Laminin subunit beta-1	LAMB1	-1.05613		0.0950025	+	0.0175976	-1.07593		0.17834	+	0.048932	-1.0367	0.813317		0.221314	-1.01691	0.987452		0.817069	-1.05539	0.93633		0.414828	anatomical structure morphogenesis;axon guidance;biological adhesion;biological regulation;cell adhesion;cell differentiation;cell morphogenesis;cell morphogenesis involved in differentiation;cell projection organization;cell-cell adhesion;cell-substrate adhesion;cellular component disassembly;cellular component disassembly at cellular level;cellular component morphogenesis;cellular component org…	binding;extracellular matrix structural constituent;glycolipid binding;glycosphingolipid binding;lipid binding;sphingolipid binding;structural molecule activity	basement membrane;cell part;cytoplasmic part;extracellular matrix;extracellular matrix part;extracellular membrane-bounded organelle;extracellular organelle;extracellular region;extracellular region part;extracellular space;extracellular vesicular exosome;intracellular part;laminin complex;laminin-1 complex;laminin-10 complex;laminin-2 complex;laminin-8 complex;macromolecular complex;membrane par…	Amoebiasis;ECM-receptor interaction;Focal adhesion;Pathways in cancer;Small cell lung cancer;Toxoplasmosis	13	13	8.2	8.2	198.04	29	9	8	11	9	8	11	333
P08571	Monocyte differentiation antigen CD14	CD14	-1.09005		0.0753192	+	0.0112119	-1.11257		0.122695	+	0.025588	-1.06799	0.802305		0.202655	-1.00128	0.994735		0.985773	-1.04308	0.93633		0.546233	activation of immune response;activation of innate immune response;apoptosis;biological regulation;cell death;cell surface receptor linked signaling pathway;cellular component organization;cellular component organization or biogenesis;cellular membrane organization;cellular process;cellular response to biotic stimulus;cellular response to lipopolysaccharide;cellular response to lipoteichoic acid;…	binding;carbohydrate binding;glycosaminoglycan binding;lipopolysaccharide binding;lipoteichoic acid binding;molecular transducer activity;opsonin binding;opsonin receptor activity;pattern binding;pattern recognition receptor activity;peptidoglycan binding;peptidoglycan receptor activity;polysaccharide binding;protein binding;receptor activity;signal transducer activity;signaling receptor activity…	anchored to membrane;cell part;cell surface;cytoplasmic part;endosomal part;endosome membrane;extracellular membrane-bounded organelle;extracellular organelle;extracellular region;extracellular region part;extracellular space;extracellular vesicular exosome;intracellular organelle part;intracellular part;intrinsic to membrane;membrane;membrane part;membrane raft;membrane-bounded organelle;membran…	Amoebiasis;Hematopoietic cell lineage;ko05152;MAPK signaling pathway;Pathogenic Escherichia coli infection;Phagosome;Regulation of actin cytoskeleton;Toll-like receptor signaling pathway	11	11	26.7	26.7	40.076	58	9	10	10	9	10	10	348
P09172	Dopamine beta-hydroxylase	DBH	-1.125		0.0552637	+	0.00637107	-1.20265		0.0860389	+	0.00980755	-1.05237	0.850589		0.288184	1.09425	0.987452		0.57412	-1.04436	0.965216		0.754439	adult behavior;alcohol biosynthetic process;alcohol catabolic process;alcohol metabolic process;amine biosynthetic process;amine catabolic process;amine metabolic process;associative learning;behavior;behavioral response to ethanol;benzene-containing compound metabolic process;biological regulation;biosynthetic process;blood vessel remodeling;carbohydrate homeostasis;catabolic process;catecholami…	binding;carboxylic acid binding;catalytic activity;cation binding;copper ion binding;dopamine beta-monooxygenase activity;ion binding;L-ascorbic acid binding;metal ion binding;monooxygenase activity;oxidoreductase activity;oxidoreductase activity, acting on paired donors, with incorporation or reduction of molecular oxygen;oxidoreductase activity, acting on paired donors, with incorporation or re…	cell part;chromaffin granule lumen;chromaffin granule membrane;cytoplasm;cytoplasmic membrane-bounded vesicle lumen;cytoplasmic part;cytoplasmic vesicle membrane;cytoplasmic vesicle part;extracellular region;integral to membrane;intracellular organelle part;intracellular part;intrinsic to membrane;membrane;membrane part;membrane-enclosed lumen;organelle lumen;organelle membrane;organelle part;sec…	Tyrosine metabolism	15	15	31.9	31.9	69.064	75	11	13	12	11	13	12	358
P09619	Platelet-derived growth factor receptor beta	PDGFRB	-1.0784		0.0950025	+	0.0175237	-1.1286		0.135612	+	0.0314146	-1.03043	0.857294		0.326694	1.06598	0.987452		0.304207	-1.02747	0.958597		0.679986	actin cytoskeleton organization;actin filament-based process;actomyosin structure organization;adrenal gland development;amine metabolic process;aminoglycan biosynthetic process;aminoglycan metabolic process;anatomical structure development;anatomical structure formation involved in morphogenesis;anatomical structure homeostasis;anatomical structure morphogenesis;aorta morphogenesis;artery morpho…	adenyl nucleotide binding;adenyl ribonucleotide binding;ATP binding;binding;catalytic activity;enzyme binding;G-protein coupled receptor activity;growth factor binding;growth factor receptor binding;kinase activity;kinase binding;molecular transducer activity;nucleotide binding;phosphotransferase activity, alcohol group as acceptor;platelet activating factor receptor activity;platelet-derived gro…	adherens junction;anchoring junction;apical plasma membrane;cell junction;cell part;cell surface;cell-substrate adherens junction;cell-substrate junction;cytoplasm;cytoplasmic membrane-bounded vesicle;cytoplasmic part;cytoplasmic vesicle;extracellular membrane-bounded organelle;extracellular organelle;extracellular region part;extracellular vesicular exosome;focal adhesion;integral to membrane;in…	Calcium signaling pathway;Cytokine-cytokine receptor interaction;Focal adhesion;Gap junction;Glioma;MAPK signaling pathway;Melanoma;Pathways in cancer;Prostate cancer;Regulation of actin cytoskeleton	4	4	4.8	4.8	123.97	6	3	3	1	3	3	1	363
P09871	Complement C1s subcomponent	C1S	-1.0718		0.10504	+	0.0224146	-1.11098		0.0797695	+	0.00689527	-1.03401	0.896273		0.482793	1.0364	0.987452		0.437832	-1.0367	0.93633		0.426442	activation of immune response;biological regulation;complement activation;complement activation, classical pathway;defense response;humoral immune response;immune effector process;immune response;immune system process;innate immune response;macromolecule metabolic process;metabolic process;positive regulation of biological process;positive regulation of immune response;positive regulation of immu…	binding;calcium ion binding;catalytic activity;cation binding;endopeptidase activity;hydrolase activity;identical protein binding;ion binding;metal ion binding;peptidase activity;peptidase activity, acting on L-amino acid peptides;protein binding;serine hydrolase activity;serine-type endopeptidase activity;serine-type peptidase activity	blood microparticle;extracellular membrane-bounded organelle;extracellular organelle;extracellular region;extracellular region part;extracellular vesicular exosome;membrane-bounded organelle;membrane-bounded vesicle;organelle;vesicle	Complement and coagulation cascades;Staphylococcus aureus infection;Systemic lupus erythematosus	22	22	36.3	36.3	76.684	211	21	19	19	21	19	19	366
P09960	Leukotriene A-4 hydrolase	LTA4H	-1.08345		0.145874	+	0.0400586	-1.11564		0.172867	+	0.0459039	-1.05219	0.858679		0.388888	-1.00013	0.999523		0.998229	-1.06043	0.876557		0.245912	alkene biosynthetic process;arachidonic acid metabolic process;biosynthetic process;carboxylic acid biosynthetic process;carboxylic acid metabolic process;catabolic process;cellular alkene metabolic process;cellular biosynthetic process;cellular catabolic process;cellular ketone metabolic process;cellular lipid metabolic process;cellular metabolic process;cellular process;defense response;fatty a…	aminopeptidase activity;binding;catalytic activity;cation binding;epoxide hydrolase activity;ether hydrolase activity;exopeptidase activity;hydrolase activity;hydrolase activity, acting on ether bonds;ion binding;leukotriene-A4 hydrolase activity;metal ion binding;metallopeptidase activity;peptidase activity;peptidase activity, acting on L-amino acid peptides;transition metal ion binding;zinc ion…	cell part;cytoplasm;cytoplasmic part;cytosol;extracellular membrane-bounded organelle;extracellular organelle;extracellular region part;extracellular vesicular exosome;intracellular organelle part;intracellular part;membrane-bounded organelle;membrane-bounded vesicle;nuclear part;nucleoplasm;organelle;organelle part;vesicle	Arachidonic acid metabolism	6	6	12.9	12.9	69.284	10	3	3	4	3	3	4	367
P0C0L5	Complement C4-B	C4B	-1.09124		0.0813101	+	0.0134815	-1.14777		0.0716905	+	0.0055718	-1.03749	0.893444		0.464593	1.06444	0.987452		0.212265	-1.03932	0.93633		0.512581	activation of immune response;biological regulation;complement activation;complement activation, classical pathway;defense response;detection of biotic stimulus;detection of chemical stimulus;detection of molecule of bacterial origin;detection of stimulus;humoral immune response;immune effector process;immune response;immune system process;inflammatory response;innate immune response;macromolecul…	binding;carbohydrate binding;complement binding;endopeptidase inhibitor activity;endopeptidase regulator activity;enzyme inhibitor activity;enzyme regulator activity;peptidase inhibitor activity;peptidase regulator activity;protein binding	blood microparticle;cell part;extracellular membrane-bounded organelle;extracellular organelle;extracellular region;extracellular region part;extracellular space;extracellular vesicular exosome;membrane;membrane-bounded organelle;membrane-bounded vesicle;organelle;other organism cell;other organism part;plasma membrane;vesicle	Complement and coagulation cascades;Staphylococcus aureus infection;Systemic lupus erythematosus	119	119	63.6	63.6	192.75	2781	101	105	111	101	105	111	370
P10321	HLA class I histocompatibility antigen, Cw-7 alpha chain	HLA-C	-1.14787		0.0921322	+	0.0160226	-1.14282		0.356881		0.176591	-1.15294	0.49981	+	0.0329645	-1.01775	0.987452		0.9089	-1.00881	0.989848		0.943946	antigen processing and presentation;antigen processing and presentation of exogenous antigen;antigen processing and presentation of exogenous peptide antigen;antigen processing and presentation of exogenous peptide antigen via MHC class I;antigen processing and presentation of exogenous peptide antigen via MHC class I, TAP-dependent;antigen processing and presentation of exogenous peptide antigen…	antigen binding;binding;peptide antigen binding;peptide binding	cell part;cell surface;coated vesicle membrane;cytoplasmic part;cytoplasmic vesicle membrane;cytoplasmic vesicle part;early endosome membrane;endocytic vesicle membrane;endoplasmic reticulum;endoplasmic reticulum part;endosomal part;endosome membrane;ER to Golgi transport vesicle membrane;extracellular membrane-bounded organelle;extracellular organelle;extracellular region part;extracellular vesi…	Allograft rejection;Antigen processing and presentation;Autoimmune thyroid disease;Cell adhesion molecules (CAMs);Endocytosis;Graft-versus-host disease;Natural killer cell mediated cytotoxicity;Phagosome;Type I diabetes mellitus;Viral myocarditis	4	3	14.8	10.9	40.648	9	3	3	4	2	2	3	385
P11597	Cholesteryl ester transfer protein	CETP	-1.21368		0.0580698	+	0.00699546	-1.28672		0.201319		0.0626933	-1.14479	0.45217	+	0.0236419	1.21894	0.987452		0.0911296	1.08449	0.943384		0.594261	acylglycerol metabolic process;acylglycerol transport;alcohol metabolic process;amine metabolic process;biological regulation;cellular amine metabolic process;cellular biogenic amine metabolic process;cellular component organization;cellular component organization or biogenesis;cellular lipid metabolic process;cellular macromolecule metabolic process;cellular membrane organization;cellular metabo…	alcohol binding;amine binding;binding;cation binding;cholesterol binding;cholesterol transporter activity;ion binding;lipid binding;lipid transporter activity;phosphatidylcholine binding;phospholipid binding;phospholipid transporter activity;quaternary ammonium group binding;steroid binding;sterol binding;sterol transporter activity;substrate-specific transporter activity;transporter activity;tri…	extracellular membrane-bounded organelle;extracellular organelle;extracellular region;extracellular region part;extracellular space;extracellular vesicular exosome;high-density lipoprotein particle;macromolecular complex;membrane-bounded organelle;membrane-bounded vesicle;organelle;plasma lipoprotein particle;protein-lipid complex;vesicle		7	7	17.2	17.2	54.756	20	7	5	5	7	5	5	404
P12111	Collagen alpha-3(VI) chain	COL6A3	-1.07713		0.0567324	+	0.00668736	-1.10666		0.122871	+	0.025943	-1.04839	0.719447		0.150705	-1.01033	0.987452		0.854279	-1.06648	0.908316		0.322638	anatomical structure development;axon guidance;biological adhesion;cell adhesion;cellular component disassembly;cellular component disassembly at cellular level;cellular component organization;cellular component organization at cellular level;cellular component organization or biogenesis;cellular component organization or biogenesis at cellular level;cellular process;chemotaxis;collagen catabolic…	endopeptidase inhibitor activity;endopeptidase regulator activity;enzyme inhibitor activity;enzyme regulator activity;peptidase inhibitor activity;peptidase regulator activity;serine-type endopeptidase inhibitor activity	anchoring collagen;cell part;collagen;collagen type VI;cytoplasmic part;endoplasmic reticulum lumen;endoplasmic reticulum part;extracellular matrix;extracellular matrix part;extracellular membrane-bounded organelle;extracellular organelle;extracellular region;extracellular region part;extracellular space;extracellular vesicular exosome;intracellular organelle lumen;intracellular organelle part;in…	ECM-receptor interaction;Focal adhesion;Protein digestion and absorption	30	30	10.9	10.9	343.67	80	23	21	25	23	21	25	409
P12830	Cadherin-1	CDH1	-1.05302		0.161829	+	0.0490517	-1.09502		0.129098	+	0.0282611	-1.01263	0.949332		0.700572	-1.0051	0.987452		0.909499	-1.08687	0.858618		0.214469	adherens junction organization;anatomical structure development;anatomical structure formation involved in morphogenesis;anatomical structure morphogenesis;apoptosis;biological adhesion;biological regulation;calcium-dependent cell-cell adhesion;cell adhesion;cell death;cell development;cell differentiation;cell junction assembly;cell junction organization;cell morphogenesis;cell morphogenesis inv…	ankyrin binding;beta-catenin binding;binding;calcium ion binding;cation binding;cell adhesion molecule binding;cytoskeletal protein binding;gamma-catenin binding;glycoprotein binding;GTPase activating protein binding;ion binding;metal ion binding;protein binding	actin cytoskeleton;adherens junction;aggresome;anchoring junction;apical junction complex;apical part of cell;axon part;axon terminus;basolateral plasma membrane;catenin complex;cell junction;cell part;cell projection part;cell surface;cell-cell adherens junction;cell-cell junction;cell-substrate adherens junction;cell-substrate junction;cytoplasm;cytoplasmic part;cytoskeleton;endosome;extracellu…	Adherens junction;Bacterial invasion of epithelial cells;Bladder cancer;Cell adhesion molecules (CAMs);Endometrial cancer;Melanoma;Pathogenic Escherichia coli infection;Pathways in cancer;Thyroid cancer	6	6	8.6	8.6	97.455	21	4	5	5	4	5	5	414
P14314	Glucosidase 2 subunit beta	PRKCSH	-1.08177		0.0687231	+	0.00934706	-1.09127		0.165465	+	0.0428667	-1.07236	0.665406		0.127181	1.03899	0.987452		0.365887	1.02099	0.958726		0.690482	biological regulation;carbohydrate metabolic process;cellular carbohydrate metabolic process;cellular macromolecule metabolic process;cellular metabolic process;cellular process;cellular protein metabolic process;cellular response to stimulus;defense response;glycosylation;immune response;immune system process;innate immune response;intracellular signal transduction;macromolecule glycosylation;ma…	binding;calcium ion binding;cation binding;enzyme binding;ion binding;ion channel binding;kinase binding;metal ion binding;phosphoprotein binding;protein binding;protein kinase binding;protein kinase C binding	cell part;cytoplasmic part;endoplasmic reticulum;endoplasmic reticulum lumen;endoplasmic reticulum part;intracellular;intracellular membrane-bounded organelle;intracellular organelle;intracellular organelle lumen;intracellular organelle part;intracellular part;membrane-bounded organelle;membrane-enclosed lumen;organelle;organelle lumen;organelle part	Protein processing in endoplasmic reticulum	7	7	15.2	15.2	59.425	18	4	7	5	4	7	5	431
P15144	Aminopeptidase N	ANPEP	-1.07391		0.10504	+	0.0224316	-1.12799		0.0827787	+	0.0077064	-1.02243	0.932787		0.603113	1.15981	0.987452		0.132441	1.05128	0.943384		0.614427	anatomical structure formation involved in morphogenesis;angiogenesis;angiotensin maturation;biological regulation;cell differentiation;cellular developmental process;cellular macromolecule metabolic process;cellular metabolic process;cellular process;cellular protein metabolic process;developmental process;hormone metabolic process;macromolecule metabolic process;metabolic process;peptide hormon…	aminopeptidase activity;binding;catalytic activity;cation binding;exopeptidase activity;hydrolase activity;ion binding;metal ion binding;metallopeptidase activity;peptidase activity;peptidase activity, acting on L-amino acid peptides;receptor activity;transition metal ion binding;viral receptor activity;zinc ion binding	cell part;cytoplasmic part;cytosol;endoplasmic reticulum-Golgi intermediate compartment;external side of plasma membrane;extracellular membrane-bounded organelle;extracellular organelle;extracellular region part;extracellular space;extracellular vesicular exosome;integral to membrane;integral to plasma membrane;intracellular membrane-bounded organelle;intracellular organelle;intracellular organel…	Glutathione metabolism;Hematopoietic cell lineage;Renin-angiotensin system	17	17	18.1	18.1	109.54	48	15	11	10	15	11	10	441
P15169	Carboxypeptidase N catalytic chain	CPN1	-1.07736		0.182831		0.0594439	-1.16123		0.0844708	+	0.00871106	1.00045	0.996981		0.993187	1.20058	0.987452	+	0.00922192	1.03342	0.95625		0.643736	bradykinin catabolic process;catabolic process;cellular catabolic process;cellular metabolic process;cellular process;metabolic process;peptide catabolic process;peptide metabolic process;response to chemical stimulus;response to corticosteroid stimulus;response to endogenous stimulus;response to glucocorticoid stimulus;response to hormone stimulus;response to organic substance;response to steroi…	binding;carboxypeptidase activity;catalytic activity;cation binding;exopeptidase activity;hydrolase activity;ion binding;metal ion binding;metallocarboxypeptidase activity;metalloexopeptidase activity;metallopeptidase activity;peptidase activity;peptidase activity, acting on L-amino acid peptides;transition metal ion binding;zinc ion binding	extracellular region part;extracellular space		12	12	38	38	52.286	101	10	10	12	10	10	12	443
P15291	Beta-1,4-galactosyltransferase 1	B4GALT1	-1.09506		0.0987401	+	0.0190574	-1.14169		0.0898394	+	0.0119971	-1.05033	0.864354		0.403066	1.02816	0.987452		0.639643	-1.05722	0.93633		0.37312	acute inflammatory response;alcohol metabolic process;amine metabolic process;aminoglycan biosynthetic process;aminoglycan metabolic process;anatomical structure development;anatomical structure formation involved in morphogenesis;anatomical structure morphogenesis;angiogenesis;angiogenesis involved in wound healing;binding of sperm to zona pellucida;biological adhesion;biological regulation;bios…	alpha-tubulin binding;beta-N-acetylglucosaminylglycopeptide beta-1,4-galactosyltransferase activity;beta-tubulin binding;binding;catalytic activity;cation binding;cytoskeletal protein binding;galactosyltransferase activity;identical protein binding;ion binding;lactose synthase activity;manganese ion binding;metal ion binding;N-acetyllactosamine synthase activity;protein binding;protein dimerizati…	anchoring junction;basolateral plasma membrane;brush border membrane;cell junction;cell part;cell projection;cell projection membrane;cell projection part;cell-cell junction;cytoplasmic part;desmosome;external encapsulating structure;external side of plasma membrane;extracellular membrane-bounded organelle;extracellular organelle;extracellular region part;extracellular space;extracellular vesicul…	Galactose metabolism;Glycosaminoglycan biosynthesis - keratan sulfate;Glycosphingolipid biosynthesis - lacto and neolacto series;N-Glycan biosynthesis;Other types of O-glycan biosynthesis;Various types of N-glycan biosynthesis	2	2	4.8	4.8	43.92	5	2	2	1	2	2	1	444
P15814	Immunoglobulin lambda-like polypeptide 1	IGLL1	1.14005		0.146353	+	0.0403797	1.09658		0.630023		0.439057	1.18525	0.355801	+	0.00250881	-1.01778	0.987452		0.891257	-1.10007	0.93633		0.494302	immune response;immune system process;response to stimulus		cell part;extracellular membrane-bounded organelle;extracellular organelle;extracellular region part;extracellular vesicular exosome;membrane;membrane-bounded organelle;membrane-bounded vesicle;organelle;vesicle		2	2	14.1	14.1	22.963	7	1	2	2	1	2	2	447
P17813	Endoglin	ENG	-1.06391		0.151189	+	0.0434766	-1.12187		0.0844708	+	0.00910013	-1.00895	0.949332		0.830283	1.03582	0.987452		0.548772	-1.07348	0.894172		0.303101	aging;anatomical structure development;anatomical structure morphogenesis;artery morphogenesis;biological adhesion;biological regulation;blood vessel morphogenesis;BMP signaling pathway;bone development;branching morphogenesis of a tube;cell adhesion;cell aging;cell chemotaxis;cell differentiation;cell migration;cell migration involved in endocardial cushion formation;cell migration involved in h…	activin binding;binding;carbohydrate binding;catalytic activity;cytokine binding;cytokine receptor binding;galactose binding;glycosaminoglycan binding;growth factor binding;identical protein binding;kinase activity;molecular transducer activity;monosaccharide binding;pattern binding;phosphotransferase activity, alcohol group as acceptor;polysaccharide binding;protein binding;protein complex bindi…	adherens junction;anchoring junction;blood microparticle;cell junction;cell part;cell surface;cell-substrate adherens junction;cell-substrate junction;cytoplasm;endothelial microparticle;external side of plasma membrane;extracellular region part;extracellular space;focal adhesion;intracellular organelle part;intracellular part;macromolecular complex;membrane part;nuclear part;nucleoplasm;organell…		7	7	12.3	12.3	70.577	29	7	6	6	7	6	6	456
P17936	Insulin-like growth factor-binding protein 3	IGFBP3	-1.04596		0.146746	+	0.0406784	-1.09245		0.0943273	+	0.0140732	-1.00145	0.98143		0.949648	1.03031	0.987452		0.617492	-1.05878	0.878897		0.258581	apoptosis;biological regulation;cell death;cell differentiation;cell proliferation;cellular developmental process;cellular macromolecule metabolic process;cellular metabolic process;cellular process;cellular protein metabolic process;death;developmental process;macromolecule metabolic process;macromolecule modification;metabolic process;negative regulation of biological process;negative regulatio…	binding;cation binding;enzyme activator activity;enzyme regulator activity;fibronectin binding;growth factor binding;insulin-like growth factor binding;insulin-like growth factor I binding;insulin-like growth factor II binding;ion binding;metal ion binding;phosphatase activator activity;phosphatase regulator activity;protein binding;protein phosphatase activator activity;protein phosphatase regul…	cell part;extracellular membrane-bounded organelle;extracellular organelle;extracellular region;extracellular region part;extracellular space;extracellular vesicular exosome;insulin-like growth factor binding protein complex;intracellular membrane-bounded organelle;intracellular organelle;intracellular part;macromolecular complex;membrane-bounded organelle;membrane-bounded vesicle;nucleus;organel…	p53 signaling pathway	11	11	34	34	31.674	103	11	10	10	11	10	10	460
P18428	Lipopolysaccharide-binding protein	LBP	-1.11023		0.0994814	+	0.0193293	-1.14862		0.0827787	+	0.00762973	-1.07313	0.858679		0.352002	-1.04427	0.987452		0.651001	-1.11773	0.894172		0.303462	activation of immune response;activation of innate immune response;acute inflammatory response;acute-phase response;biological regulation;carbohydrate transport;cell activation;cell activation involved in immune response;cell chemotaxis;cell migration;cell motility;cell surface receptor linked signaling pathway;cellular component movement;cellular defense response;cellular process;cellular respon…	binding;lipopolysaccharide binding;lipoteichoic acid binding;protein binding;receptor binding	cell part;cell surface;extracellular membrane-bounded organelle;extracellular organelle;extracellular region;extracellular region part;extracellular space;extracellular vesicular exosome;membrane-bounded organelle;membrane-bounded vesicle;organelle;vesicle	ko05152;Toll-like receptor signaling pathway	10	10	23.3	23.3	53.383	60	9	8	7	9	8	7	464
P19320	Vascular cell adhesion protein 1	VCAM1	-1.06197		0.105873	+	0.0231355	-1.08479		0.135612	+	0.0312665	-1.03963	0.857294		0.322891	-1.02407	0.987452		0.771026	-1.06855	0.934824		0.362063	acute inflammatory response;aging;amine metabolic process;anatomical structure development;B cell activation;B cell differentiation;biological adhesion;biological regulation;carbohydrate homeostasis;cell activation;cell adhesion;cell chemotaxis;cell differentiation;cell migration;cell motility;cell surface receptor linked signaling pathway;cell-cell adhesion;cell-matrix adhesion;cell-substrate ad…	binding;catalytic activity;cell adhesion molecule binding;integrin binding;oxidoreductase activity;oxidoreductase activity, acting on the CH-NH2 group of donors;oxidoreductase activity, acting on the CH-NH2 group of donors, oxygen as acceptor;primary amine oxidase activity;protein binding;protein complex binding;receptor binding	alpha9-beta1 integrin-vascular cell adhesion molecule-1 complex;apical part of cell;cell part;cell projection;cell surface;cytoplasmic part;cytoskeletal part;early endosome;endoplasmic reticulum;endosome;external side of plasma membrane;extracellular membrane-bounded organelle;extracellular organelle;extracellular region part;extracellular space;extracellular vesicular exosome;filopodium;Golgi ap…	African trypanosomiasis;Cell adhesion molecules (CAMs);Leukocyte transendothelial migration;Malaria	27	27	35.9	35.9	81.275	107	20	21	24	20	21	24	469
P19823	Inter-alpha-trypsin inhibitor heavy chain H2	ITIH2	-1.07739		0.0774433	+	0.0124391	-1.10421		0.1092	+	0.0203626	-1.05122	0.824951		0.256462	1.00809	0.987452		0.850487	-1.04198	0.93633		0.385304	amine metabolic process;aminoglycan metabolic process;biological regulation;carbohydrate metabolic process;glycosaminoglycan metabolic process;hyaluronan metabolic process;macromolecule metabolic process;metabolic process;negative regulation of catalytic activity;negative regulation of endopeptidase activity;negative regulation of hydrolase activity;negative regulation of molecular function;negat…	endopeptidase inhibitor activity;endopeptidase regulator activity;enzyme inhibitor activity;enzyme regulator activity;peptidase inhibitor activity;peptidase regulator activity;serine-type endopeptidase inhibitor activity	blood microparticle;extracellular membrane-bounded organelle;extracellular organelle;extracellular region;extracellular region part;extracellular vesicular exosome;membrane-bounded organelle;membrane-bounded vesicle;organelle;vesicle		53	53	53.3	53.3	106.46	1007	47	48	48	47	48	48	473
P19827	Inter-alpha-trypsin inhibitor heavy chain H1	ITIH1	-1.12512		0.0774433	+	0.0122446	-1.19785		0.0844708	+	0.009232	-1.0568	0.858679		0.393049	1.05329	0.987452		0.489566	-1.07611	0.896884		0.313387	amine metabolic process;aminoglycan metabolic process;carbohydrate metabolic process;glycosaminoglycan metabolic process;hyaluronan metabolic process;macromolecule metabolic process;metabolic process;nitrogen compound metabolic process;polysaccharide metabolic process;primary metabolic process	binding;calcium ion binding;cation binding;endopeptidase inhibitor activity;endopeptidase regulator activity;enzyme inhibitor activity;enzyme regulator activity;ion binding;metal ion binding;peptidase inhibitor activity;peptidase regulator activity;serine-type endopeptidase inhibitor activity	blood microparticle;extracellular membrane-bounded organelle;extracellular organelle;extracellular region;extracellular region part;extracellular vesicular exosome;membrane-bounded organelle;membrane-bounded vesicle;organelle;vesicle		36	36	44.1	44.1	101.39	1104	33	34	35	33	34	35	474
P20742	Pregnancy zone protein	PZP	-1.0864		0.143165	+	0.0383874	-1.12363		0.106	+	0.0180469	-1.05039	0.892859		0.455287	-1.28955	0.987452		0.175852	-1.37947	0.833189		0.0532125	biological regulation;female pregnancy;multi-organism process;negative regulation of catalytic activity;negative regulation of endopeptidase activity;negative regulation of hydrolase activity;negative regulation of molecular function;negative regulation of peptidase activity;regulation of biological process;regulation of catalytic activity;regulation of endopeptidase activity;regulation of hydrol…	endopeptidase inhibitor activity;endopeptidase regulator activity;enzyme inhibitor activity;enzyme regulator activity;peptidase inhibitor activity;peptidase regulator activity;serine-type endopeptidase inhibitor activity	blood microparticle;extracellular membrane-bounded organelle;extracellular organelle;extracellular region;extracellular region part;extracellular vesicular exosome;membrane-bounded organelle;membrane-bounded vesicle;organelle;vesicle		37	26	28.5	20.2	163.86	105	34	31	34	25	20	23	479
P22891	Vitamin K-dependent protein Z	PROZ	-1.09766		0.128281	+	0.0319883	-1.16404		0.146458	+	0.0358556	-1.03507	0.896273		0.488809	-1.03024	0.987452		0.859236	-1.15861	0.93633		0.387902	biological regulation;blood coagulation;cellular macromolecule metabolic process;cellular metabolic process;cellular process;cellular protein metabolic process;coagulation;hemostasis;macromolecule metabolic process;macromolecule modification;metabolic process;multicellular organismal process;peptidyl-amino acid modification;peptidyl-glutamic acid carboxylation;peptidyl-glutamic acid modification;…	binding;calcium ion binding;catalytic activity;cation binding;endopeptidase activity;hydrolase activity;ion binding;metal ion binding;peptidase activity;peptidase activity, acting on L-amino acid peptides;serine hydrolase activity;serine-type endopeptidase activity;serine-type peptidase activity	cell part;cytoplasmic part;endoplasmic reticulum lumen;endoplasmic reticulum part;extracellular membrane-bounded organelle;extracellular organelle;extracellular region part;extracellular vesicular exosome;Golgi apparatus part;Golgi lumen;intracellular organelle lumen;intracellular organelle part;intracellular part;membrane-bounded organelle;membrane-bounded vesicle;membrane-enclosed lumen;organel…		8	8	18.5	18.5	44.743	29	7	7	8	7	7	8	496
P23142	Fibulin-1	FBLN1	-1.09836		0.0944366	+	0.0171177	-1.11136		0.157157	+	0.0396965	-1.08551	0.802305		0.197876	-1.03237	0.987452		0.720189	-1.05695	0.93633		0.548965	cellular component organization;cellular component organization at cellular level;cellular component organization or biogenesis;cellular component organization or biogenesis at cellular level;cellular process;embryo implantation;extracellular matrix organization;extracellular structure organization;reproductive process;viral reproduction	binding;calcium ion binding;cation binding;enzyme activator activity;enzyme regulator activity;extracellular matrix structural constituent;ion binding;metal ion binding;peptidase activator activity;peptidase regulator activity;structural molecule activity	basement membrane;extracellular matrix;extracellular matrix part;extracellular membrane-bounded organelle;extracellular organelle;extracellular region;extracellular region part;extracellular space;extracellular vesicular exosome;membrane-bounded organelle;membrane-bounded vesicle;organelle;proteinaceous extracellular matrix;vesicle		12	12	21.5	21.5	77.213	124	12	12	12	12	12	12	500
P23470	Receptor-type tyrosine-protein phosphatase gamma	PTPRG	1.02907		0.533613		0.322519	-1.05562		0.279914		0.122915	1.11787	0.384709	+	0.00374828	1.03983	0.987452		0.484092	-1.13484	0.767824	+	0.0414715	anatomical structure development;biological regulation;brain development;cell surface receptor linked signaling pathway;cellular macromolecule metabolic process;cellular metabolic process;cellular process;cellular protein metabolic process;cellular response to stimulus;dephosphorylation;developmental process;enzyme linked receptor protein signaling pathway;macromolecule metabolic process;macromol…	binding;catalytic activity;hydrolase activity;hydrolase activity, acting on ester bonds;identical protein binding;molecular transducer activity;phosphatase activity;phosphoprotein phosphatase activity;phosphoric ester hydrolase activity;protein binding;protein tyrosine phosphatase activity;receptor activity;signal transducer activity;signaling receptor activity;transmembrane receptor protein phos…	cell part;extracellular membrane-bounded organelle;extracellular organelle;extracellular region part;extracellular space;extracellular vesicular exosome;integral to membrane;integral to plasma membrane;intrinsic to membrane;intrinsic to plasma membrane;membrane part;membrane-bounded organelle;membrane-bounded vesicle;organelle;plasma membrane part;vesicle		10	10	7.1	7.1	162	21	5	8	8	5	8	8	504
P25789	Proteasome subunit alpha type-4	PSMA4	-1.271		0.0921322	+	0.0162176	-1.29884		0.0898394	+	0.0121027	-1.24375	0.813317		0.223323	1.00516	0.992097		0.972821	-1.03893	0.971424		0.784644	activation of immune response;activation of innate immune response;anaphase-promoting complex-dependent proteasomal ubiquitin-dependent protein catabolic process;antigen processing and presentation;antigen processing and presentation of exogenous antigen;antigen processing and presentation of exogenous peptide antigen;antigen processing and presentation of exogenous peptide antigen via MHC class …	catalytic activity;endopeptidase activity;hydrolase activity;peptidase activity;peptidase activity, acting on L-amino acid peptides;threonine-type endopeptidase activity;threonine-type peptidase activity	cell part;cytoplasm;cytoplasmic mRNA processing body;cytoplasmic part;cytosol;extracellular membrane-bounded organelle;extracellular organelle;extracellular region part;extracellular vesicular exosome;intracellular membrane-bounded organelle;intracellular non-membrane-bounded organelle;intracellular organelle;intracellular organelle part;intracellular part;macromolecular complex;membrane;membrane…	Proteasome	2	2	5.7	5.7	29.483	2	1	0	1	1	0	1	519
P27169	Serum paraoxonase/arylesterase 1	PON1	-1.08947		0.0687231	+	0.0093113	-1.15412		0.0665432	+	0.00396501	-1.02845	0.899465		0.497167	1.04826	0.987452		0.624972	-1.07053	0.93633		0.543636	alcohol metabolic process;amine metabolic process;aromatic compound catabolic process;biological regulation;carboxylic acid catabolic process;carboxylic acid metabolic process;catabolic process;cellular amine metabolic process;cellular aromatic compound metabolic process;cellular biogenic amine metabolic process;cellular catabolic process;cellular ketone metabolic process;cellular lipid metabolic…	aryldialkylphosphatase activity;arylesterase activity;binding;calcium ion binding;carboxylic ester hydrolase activity;catalytic activity;cation binding;hydrolase activity;hydrolase activity, acting on ester bonds;identical protein binding;ion binding;lipid binding;metal ion binding;phosphatase activity;phospholipid binding;phosphoric ester hydrolase activity;protein binding;protein dimerization a…	blood microparticle;cell part;extracellular membrane-bounded organelle;extracellular organelle;extracellular region;extracellular region part;extracellular space;extracellular vesicular exosome;high-density lipoprotein particle;intracellular membrane-bounded organelle;intracellular organelle;intracellular part;macromolecular complex;membrane-bounded organelle;membrane-bounded vesicle;organelle;pl…	Aminobenzoate degradation;Bisphenol degradation	12	12	45.1	45.1	39.731	126	11	11	11	11	11	11	525
P27487	Dipeptidyl peptidase 4	DPP4	-1.09051		0.161829	+	0.0489363	-1.1259		0.241048		0.0903114	-1.05623	0.857294		0.346043	1.21787	0.987452	+	0.0436791	1.14252	0.876557		0.235388	biological regulation;cell activation;cell migration;cell motility;cellular component movement;cellular process;endothelial cell migration;entry into cell of other organism involved in symbiotic interaction;entry into host;entry into host cell;entry into other organism involved in symbiotic interaction;entry of virus into host cell;immune system process;interaction with host;interspecies interact…	binding;catalytic activity;dipeptidyl-peptidase activity;endopeptidase activity;enzyme binding;exopeptidase activity;hydrolase activity;identical protein binding;peptidase activity;peptidase activity, acting on L-amino acid peptides;protease binding;protein binding;protein dimerization activity;protein homodimerization activity;receptor activity;receptor binding;serine hydrolase activity;serine-t…	adherens junction;anchoring junction;apical plasma membrane;cell junction;cell part;cell projection;cell projection membrane;cell projection part;cell surface;cell-cell junction;cell-substrate adherens junction;cell-substrate junction;cytoplasmic membrane-bounded vesicle;cytoplasmic part;cytoplasmic vesicle;endocytic vesicle;extracellular membrane-bounded organelle;extracellular organelle;extrace…	Protein digestion and absorption	9	9	11.7	11.7	88.278	22	5	9	6	5	9	6	528
P27918	Properdin	CFP	-1.05934		0.126974	+	0.0312501	-1.09446		0.106	+	0.0180344	-1.02534	0.913273		0.517149	1.0502	0.987452		0.301539	-1.01639	0.965216		0.75667	activation of immune response;biological regulation;carbohydrate metabolic process;cellular carbohydrate metabolic process;cellular macromolecule metabolic process;cellular metabolic process;cellular process;cellular protein metabolic process;complement activation;complement activation, alternative pathway;defense response;defense response to bacterium;glycosylation;humoral immune response;immune…		cell part;cytoplasmic part;endoplasmic reticulum lumen;endoplasmic reticulum part;extracellular region;extracellular region part;extracellular space;intracellular organelle lumen;intracellular organelle part;intracellular part;membrane-enclosed lumen;organelle lumen;organelle part		8	8	17.7	17.7	51.276	69	6	7	6	6	7	6	530
P29401	Transketolase	TKT	-1.14484		0.0538486	+	0.00613818	-1.15996		0.256108		0.105495	-1.12992	0.384709	+	0.0079469	1.01125	0.987452		0.890953	-1.01516	0.976578		0.833721	alcohol biosynthetic process;alcohol catabolic process;alcohol metabolic process;aldehyde biosynthetic process;biological regulation;biosynthetic process;carbohydrate biosynthetic process;carbohydrate catabolic process;carbohydrate metabolic process;catabolic process;cellular aldehyde metabolic process;cellular biosynthetic process;cellular carbohydrate biosynthetic process;cellular carbohydrate …	binding;catalytic activity;cation binding;cofactor binding;identical protein binding;ion binding;metal ion binding;protein binding;protein dimerization activity;protein homodimerization activity;transferase activity;transferase activity, transferring aldehyde or ketonic groups;transketolase activity	cell part;cytoplasmic part;cytosol;extracellular membrane-bounded organelle;extracellular organelle;extracellular region part;extracellular vesicular exosome;intracellular membrane-bounded organelle;intracellular organelle;intracellular organelle part;intracellular part;membrane-bounded organelle;membrane-bounded vesicle;microbody;nuclear part;nucleoplasm;nucleus;organelle;organelle part;peroxiso…	Biosynthesis of ansamycins;Carbon fixation in photosynthetic organisms;Pentose phosphate pathway	8	8	15.4	15.4	67.877	18	4	6	7	4	6	7	537
P30040	Endoplasmic reticulum resident protein 29	ERP29	1.16463		0.0629555	+	0.00807331	1.1184		0.480604		0.277032	1.21276	0.171902	+	0.000739278	-1.01357	0.987452		0.89525	-1.09909	0.899327		0.316861	activation of MAPK activity;biological regulation;cellular macromolecule metabolic process;cellular metabolic process;cellular process;cellular protein metabolic process;establishment of localization;establishment of localization in cell;establishment of protein localization;intracellular protein transport;intracellular transport;macromolecule metabolic process;macromolecule modification;metaboli…	binding;chaperone binding;identical protein binding;protein binding;protein dimerization activity;protein homodimerization activity	cell part;cell surface;cytoplasmic membrane-bounded vesicle;cytoplasmic part;cytoplasmic vesicle;endoplasmic reticulum;endoplasmic reticulum lumen;endoplasmic reticulum part;extracellular membrane-bounded organelle;extracellular organelle;extracellular region part;extracellular vesicular exosome;intracellular membrane-bounded organelle;intracellular organelle;intracellular organelle lumen;intrace…	Protein processing in endoplasmic reticulum	1	1	4.6	4.6	28.993	3	1	1	1	1	1	1	541
P35443	Thrombospondin-4	THBS4	-1.08645		0.168519		0.0526076	-1.14034		0.150831	+	0.0377076	-1.03512	0.930444		0.56637	-1.04778	0.987452		0.613561	-1.15429	0.688751	+	0.0197975	behavior;behavioral response to pain;biological adhesion;biological regulation;cell adhesion;cell migration;cell motility;cell-cell adhesion;cellular component movement;cellular process;cellular response to stimulus;cellular response to stress;endothelial cell-cell adhesion;epithelial cell-cell adhesion;locomotion;multicellular organismal process;multicellular organismal response to stress;muscle…	binding;calcium ion binding;carbohydrate binding;cation binding;glycosaminoglycan binding;heparin binding;integrin binding;ion binding;metal ion binding;pattern binding;polysaccharide binding;protein binding;protein complex binding;receptor binding	basement membrane;cell part;cytoplasmic part;endoplasmic reticulum;extracellular matrix;extracellular matrix part;extracellular membrane-bounded organelle;extracellular organelle;extracellular region;extracellular region part;extracellular space;extracellular vesicular exosome;intracellular membrane-bounded organelle;intracellular organelle;intracellular part;membrane-bounded organelle;membrane-b…	ECM-receptor interaction;Focal adhesion;Malaria;Phagosome;TGF-beta signaling pathway	9	7	11.1	8.4	105.87	26	9	8	7	7	6	5	566
P35858	Insulin-like growth factor-binding protein complex acid labile subunit	IGFALS	-1.10586		0.105873	+	0.0231381	-1.17069		0.135612	+	0.030419	-1.04461	0.86714		0.406229	1.11145	0.987452		0.235395	-1.00832	0.986381		0.922496	biological adhesion;biological regulation;cell adhesion;cellular macromolecule metabolic process;cellular metabolic process;cellular process;cellular protein metabolic process;cellular response to stimulus;macromolecule metabolic process;metabolic process;primary metabolic process;protein metabolic process;regulation of biological process;regulation of cellular process;response to stimulus;signal…	binding;growth factor binding;insulin-like growth factor binding;protein binding	cell part;extracellular membrane-bounded organelle;extracellular organelle;extracellular region;extracellular region part;extracellular space;extracellular vesicular exosome;intracellular organelle part;intracellular part;membrane-bounded organelle;membrane-bounded vesicle;nuclear part;nucleoplasm;organelle;organelle part;vesicle		19	19	35.7	35.7	66.034	133	16	17	16	16	17	16	573
P36955	Pigment epithelium-derived factor	SERPINF1	-1.09736		0.111124	+	0.0245079	-1.1479		0.161268	+	0.0413616	-1.04905	0.857294		0.343353	1.02027	0.987452		0.820903	-1.07249	0.896884		0.314638	aging;anatomical structure development;behavior;biological regulation;carbohydrate homeostasis;cell communication;cell proliferation;cellular chemical homeostasis;cellular glucose homeostasis;cellular homeostasis;cellular process;cellular response to carbohydrate stimulus;cellular response to chemical stimulus;cellular response to cobalt ion;cellular response to corticosteroid stimulus;cellular r…	endopeptidase inhibitor activity;endopeptidase regulator activity;enzyme inhibitor activity;enzyme regulator activity;peptidase inhibitor activity;peptidase regulator activity;serine-type endopeptidase inhibitor activity	axon hillock;axon part;basement membrane;cell part;cell projection part;cytoplasmic membrane-bounded vesicle;cytoplasmic part;cytoplasmic vesicle;extracellular matrix part;extracellular membrane-bounded organelle;extracellular organelle;extracellular region;extracellular region part;extracellular space;extracellular vesicular exosome;intracellular membrane-bounded organelle;intracellular organell…		20	20	45.2	45.2	46.312	240	18	20	19	18	20	19	577
P39060	Collagen alpha-1(XVIII) chain	COL18A1	1.0866		0.0687231	+	0.00917665	1.09936		0.256588		0.106025	1.07399	0.45217	+	0.0208241	-1.04313	0.987452		0.605954	-1.01906	0.976578		0.851345	anatomical structure formation involved in morphogenesis;anatomical structure morphogenesis;angiogenesis;biological adhesion;biological regulation;cell adhesion;cell morphogenesis;cell morphogenesis involved in differentiation;cellular component disassembly;cellular component disassembly at cellular level;cellular component morphogenesis;cellular component organization;cellular component organiza…	binding;cation binding;identical protein binding;ion binding;metal ion binding;protein binding;structural molecule activity	basement membrane;cell part;collagen;cytoplasmic part;endoplasmic reticulum lumen;endoplasmic reticulum part;extracellular matrix;extracellular matrix part;extracellular membrane-bounded organelle;extracellular organelle;extracellular region;extracellular region part;extracellular space;extracellular vesicular exosome;intracellular organelle lumen;intracellular organelle part;intracellular part;m…	Protein digestion and absorption	10	10	7.5	7.5	178.19	30	6	9	9	6	9	9	584
P41222	Prostaglandin-H2 D-isomerase	PTGDS	-1.05555		0.111124	+	0.0246142	-1.06258		0.36648		0.182765	-1.04855	0.45217	+	0.021697	-1.05264	0.987452		0.456098	-1.06673	0.934824		0.356592	arachidonic acid metabolic process;behavior;biological regulation;biosynthetic process;carboxylic acid biosynthetic process;carboxylic acid metabolic process;cellular biosynthetic process;cellular ketone metabolic process;cellular lipid metabolic process;cellular metabolic process;cellular process;circadian behavior;circadian rhythm;circadian sleep/wake cycle process;cyclooxygenase pathway;establ…	binding;carboxylic acid binding;catalytic activity;fatty acid binding;intramolecular oxidoreductase activity;isomerase activity;isoprenoid binding;lipid binding;monocarboxylic acid binding;prostaglandin-D synthase activity;retinoid binding;transporter activity	cell part;cytoplasmic part;endoplasmic reticulum;endoplasmic reticulum membrane;endoplasmic reticulum part;extracellular membrane-bounded organelle;extracellular organelle;extracellular region;extracellular region part;extracellular space;extracellular vesicular exosome;Golgi apparatus;intracellular membrane-bounded organelle;intracellular organelle;intracellular organelle part;intracellular part…	Arachidonic acid metabolism	3	3	21.1	21.1	21.029	27	2	2	3	2	2	3	589
P43121	Cell surface glycoprotein MUC18	MCAM	-1.05725		0.0753192	+	0.0108632	-1.07523		0.0844708	+	0.00888421	-1.03957	0.841623		0.272546	-1.04066	0.987452		0.56634	-1.07636	0.876557		0.24785	anatomical structure formation involved in morphogenesis;anatomical structure morphogenesis;angiogenesis;angiogenesis involved in wound healing;biological adhesion;biological regulation;cell adhesion;cellular process;developmental process;glomerular filtration;multicellular organismal process;positive regulation of biological process;positive regulation of cell migration;positive regulation of ce…		adherens junction;anchoring junction;cell junction;cell part;cell-substrate adherens junction;cell-substrate junction;external side of plasma membrane;extracellular region part;extracellular space;focal adhesion;integral to membrane;intracellular membrane-bounded organelle;intracellular organelle;intracellular part;intrinsic to membrane;membrane;membrane part;membrane-bounded organelle;nucleus;or…		8	8	16.7	16.7	71.607	34	7	8	8	7	8	8	592
P43251	Biotinidase	BTD	-1.11673		0.116211	+	0.027045	-1.18277		0.0844708	+	0.00897513	-1.05438	0.899465		0.499832	1.00739	0.987452		0.904111	-1.11354	0.860425		0.217785	anatomical structure development;biotin metabolic process;carboxylic acid metabolic process;cellular amide metabolic process;cellular ketone metabolic process;cellular metabolic process;cellular nitrogen compound metabolic process;cellular process;central nervous system development;cofactor metabolic process;developmental process;epidermis development;heterocycle metabolic process;metabolic proce…	biotin carboxylase activity;biotinidase activity;catalytic activity;hydrolase activity;hydrolase activity, acting on carbon-nitrogen (but not peptide) bonds;hydrolase activity, acting on carbon-nitrogen (but not peptide) bonds, in linear amides;ligase activity;ligase activity, forming carbon-nitrogen bonds	apical part of cell;cell part;cytoplasmic part;extracellular membrane-bounded organelle;extracellular organelle;extracellular region;extracellular region part;extracellular space;extracellular vesicular exosome;intracellular non-membrane-bounded organelle;intracellular organelle;intracellular organelle lumen;intracellular organelle part;intracellular part;membrane-bounded organelle;membrane-bound…	Biotin metabolism;Vitamin digestion and absorption	11	11	22.1	22.1	61.132	89	10	11	10	10	11	10	593
P48357	Leptin receptor	LEPR	-1.28948		0.139715	+	0.0362391	-1.34601		0.175358	+	0.0467924	-1.23532	0.857294		0.298486	1.06736	0.987452		0.711356	-1.02084	0.982013		0.89255	alcohol metabolic process;biological regulation;cell surface receptor linked signaling pathway;cellular metabolic process;cellular process;cellular response to stimulus;cholesterol metabolic process;developmental process;energy derivation by oxidation of organic compounds;energy reserve metabolic process;generation of precursor metabolites and energy;lipid metabolic process;metabolic process;mult…	binding;cytokine binding;cytokine receptor activity;identical protein binding;molecular transducer activity;protein binding;receptor activity;signal transducer activity;signaling receptor activity;transmembrane signaling receptor activity	cell part;extracellular region;integral to membrane;intrinsic to membrane;macromolecular complex;membrane;membrane part;plasma membrane;protein complex;receptor complex	Adipocytokine signaling pathway;Cytokine-cytokine receptor interaction;Jak-STAT signaling pathway;Neuroactive ligand-receptor interaction	2	2	2.6	2.6	132.49	3	0	1	2	0	1	2	602
P49641	Alpha-mannosidase 2x	MAN2A2	-1.04908		0.518708		0.306573	-1.18777		0.0886923	+	0.0115798	1.07924	0.719447		0.152836	-1.00001	0.999916		0.999916	-1.28189	0.619212	+	0.00507675	alcohol metabolic process;carbohydrate metabolic process;cellular carbohydrate metabolic process;cellular macromolecule metabolic process;cellular metabolic process;cellular process;cellular protein metabolic process;glycosylation;hexose metabolic process;macromolecule glycosylation;macromolecule metabolic process;macromolecule modification;mannose metabolic process;metabolic process;monosacchari…	binding;carbohydrate binding;catalytic activity;cation binding;hydrolase activity;hydrolase activity, acting on glycosyl bonds;hydrolase activity, hydrolyzing N-glycosyl compounds;hydrolase activity, hydrolyzing O-glycosyl compounds;ion binding;mannosidase activity;mannosyl-oligosaccharide 1,3-1,6-alpha-mannosidase activity;mannosyl-oligosaccharide mannosidase activity;metal ion binding;transitio…	cell part;cytoplasmic part;Golgi apparatus part;Golgi membrane;integral to membrane;intracellular organelle part;intracellular part;intrinsic to membrane;membrane;membrane part;organelle membrane;organelle part	N-Glycan biosynthesis;Various types of N-glycan biosynthesis	1	1	0.8	0.8	130.54	3	1	1	1	1	1	1	607
P49913	Cathelicidin antimicrobial peptide	CAMP	-1.12196		0.131538	+	0.0333957	-1.21755		0.1092	+	0.0204279	-1.03388	0.932787		0.62088	1.20031	0.987452		0.238023	1.01924	0.982013		0.897624	antibacterial humoral response;antimicrobial humoral response;biological regulation;cell killing;cellular component organization;cellular component organization at cellular level;cellular component organization or biogenesis;cellular component organization or biogenesis at cellular level;cellular process;defense response;defense response to bacterium;defense response to Gram-positive bacterium;di…		cell part;cell wall;cytoplasmic part;cytosol;external encapsulating structure;extracellular membrane-bounded organelle;extracellular organelle;extracellular region part;extracellular space;extracellular vesicular exosome;intracellular part;membrane-bounded organelle;membrane-bounded vesicle;organelle;vesicle	ko05152;Salivary secretion	3	3	11.8	11.8	19.301	9	3	3	3	3	3	3	610
P54108	Cysteine-rich secretory protein 3	CRISP3	-1.05337		0.267046		0.112993	-1.1245		0.0654875	+	0.00338412	1.01344	0.949332		0.787051	1.00702	0.987452		0.900841	-1.13167	0.688751	+	0.0284284	defense response;immune response;immune system process;innate immune response;response to stimulus;response to stress		cell part;cytoplasmic membrane-bounded vesicle;cytoplasmic part;cytoplasmic vesicle;extracellular matrix;extracellular membrane-bounded organelle;extracellular organelle;extracellular region;extracellular region part;extracellular space;extracellular vesicular exosome;intracellular membrane-bounded organelle;intracellular organelle;intracellular part;membrane-bounded organelle;membrane-bounded ve…		4	4	14.3	14.3	27.63	17	3	4	3	3	4	3	620
P58335	Anthrax toxin receptor 2	ANTXR2	-1.08056		0.135989	+	0.0348779	-1.14532		0.0912521	+	0.0128293	-1.01946	0.949332		0.692965	1.12092	0.987452		0.110552	-1.00226	0.993649		0.967491	reproductive process	binding;cation binding;ion binding;metal ion binding;receptor activity	cell part;cytoplasmic part;endoplasmic reticulum membrane;endoplasmic reticulum part;endosomal part;endosome membrane;external side of plasma membrane;extracellular region;integral to membrane;intracellular organelle part;intracellular part;intrinsic to membrane;membrane;membrane part;organelle membrane;organelle part;plasma membrane;plasma membrane part		4	4	9.2	9.2	53.666	6	2	2	2	2	2	2	632
P62937	Peptidyl-prolyl cis-trans isomerase A	PPIA	1.12364		0.0950025	+	0.0174337	1.13386		0.332074		0.160015	1.11351	0.484655	+	0.0288784	-1.14223	0.987452		0.276258	-1.12173	0.895428		0.30542	biological regulation;biosynthetic process;blood coagulation;cell activation;cell migration;cell motility;cellular biosynthetic process;cellular component assembly;cellular component assembly at cellular level;cellular component movement;cellular component organization;cellular component organization at cellular level;cellular component organization or biogenesis;cellular component organization o…	binding;catalytic activity;cis-trans isomerase activity;isomerase activity;peptide binding;peptidyl-prolyl cis-trans isomerase activity;protein binding;unfolded protein binding;virion binding	adherens junction;anchoring junction;cell junction;cell part;cell-substrate adherens junction;cell-substrate junction;cytoplasmic part;cytosol;extracellular membrane-bounded organelle;extracellular organelle;extracellular region;extracellular region part;extracellular space;extracellular vesicular exosome;focal adhesion;intracellular membrane-bounded organelle;intracellular organelle;intracellula…		4	4	21.8	21.8	18.012	20	4	4	4	4	4	4	646
Q9GZV4	Eukaryotic translation initiation factor 5A-2	EIF5A2	1.08299		0.10504	+	0.0221441	1.12765		0.0654875	+	0.00339079	1.04011	0.899465		0.493347	-1.12847	0.987452		0.232546	-1.04086	0.943384		0.566893	amine biosynthetic process;amine metabolic process;apoptosis;biological regulation;biosynthetic process;carboxylic acid biosynthetic process;carboxylic acid metabolic process;cell death;cellular amine metabolic process;cellular amino acid biosynthetic process;cellular amino acid metabolic process;cellular biosynthetic process;cellular ketone metabolic process;cellular macromolecule metabolic proc…	binding;nucleic acid binding;protein binding;protein N-terminus binding;ribonucleoprotein binding;ribosome binding;RNA binding;snRNA binding;translation elongation factor activity;translation factor activity, nucleic acid binding;U6 snRNA binding	annulate lamellae;cell part;cytoplasm;cytoplasmic part;cytosol;endoplasmic reticulum membrane;endoplasmic reticulum part;extracellular membrane-bounded organelle;extracellular organelle;extracellular region part;extracellular vesicular exosome;intracellular membrane-bounded organelle;intracellular organelle;intracellular organelle part;intracellular part;macromolecular complex;membrane;membrane p…		3	3	24.8	24.8	16.793	5	1	3	2	1	3	2	649
P80108	Phosphatidylinositol-glycan-specific phospholipase D	GPLD1	-1.07621		0.105873	+	0.0231769	-1.13162		0.0886923	+	0.0111046	-1.02351	0.930444		0.583152	1.02688	0.987452		0.700966	-1.0767	0.8685		0.224628	activation of immune response;alcohol metabolic process;amine metabolic process;biological regulation;blood vessel endothelial cell migration;cell differentiation;cell migration;cell migration involved in sprouting angiogenesis;cell motility;cell surface receptor linked signaling pathway;cellular amine metabolic process;cellular biogenic amine metabolic process;cellular component movement;cellula…	catalytic activity;channel regulator activity;glycosylphosphatidylinositol phospholipase D activity;hydrolase activity;hydrolase activity, acting on ester bonds;lipase activity;phospholipase activity;phospholipase D activity;phosphoric diester hydrolase activity;phosphoric ester hydrolase activity;sodium channel regulator activity	cell part;cytoplasm;cytoplasmic part;extracellular matrix;extracellular membrane-bounded organelle;extracellular organelle;extracellular region part;extracellular space;extracellular vesicular exosome;intracellular;intracellular membrane-bounded organelle;intracellular organelle;intracellular organelle part;intracellular part;lysosomal membrane;membrane;membrane-bounded organelle;membrane-bounded…	Glycosylphosphatidylinositol(GPI)-anchor biosynthesis	21	21	27.3	27.3	92.335	150	17	21	21	17	21	21	661
P80723	Brain acid soluble protein 1	BASP1	-1.05317		0.100586	+	0.0200652	-1.09465		0.0682894	+	0.00486277	-1.01325	0.949332		0.658933	1.09635	0.987452		0.223853	1.01482	0.975207		0.813475	anatomical structure development;anatomical structure morphogenesis;anterior/posterior pattern specification;biological regulation;cell differentiation;cell differentiation involved in kidney development;cell morphogenesis;cell morphogenesis involved in differentiation;cellular component morphogenesis;cellular component organization;cellular component organization or biogenesis;cellular developme…	binding;DNA binding;nucleic acid binding;protein binding;protein binding transcription factor activity;protein domain specific binding;regulatory region DNA binding;regulatory region nucleic acid binding;transcription cofactor activity;transcription corepressor activity;transcription factor binding transcription factor activity;transcription regulatory region DNA binding	cell junction;cell part;cell projection part;cytoplasm;cytoskeleton;extracellular membrane-bounded organelle;extracellular organelle;extracellular region part;extracellular vesicular exosome;growth cone;intracellular membrane-bounded organelle;intracellular non-membrane-bounded organelle;intracellular organelle;intracellular organelle part;intracellular part;membrane;membrane-bounded organelle;me…		6	6	26	26	22.693	14	5	5	4	5	5	4	664
P98160	Basement membrane-specific heparan sulfate proteoglycan core protein	HSPG2	1.0705		0.0894258	+	0.0149429	1.10089		0.134683	+	0.030007	1.04095	0.840876		0.270323	-1.00144	0.994735		0.98261	1.05606	0.93633		0.50604	amine metabolic process;aminoglycan biosynthetic process;aminoglycan catabolic process;aminoglycan metabolic process;anatomical structure development;anatomical structure formation involved in morphogenesis;anatomical structure morphogenesis;angiogenesis;biological regulation;biosynthetic process;brain development;carbohydrate biosynthetic process;carbohydrate catabolic process;carbohydrate metab…	binding;cation binding;ion binding;metal ion binding;protein binding;protein C-terminus binding	adherens junction;anchoring junction;basal lamina;cell junction;cell part;cell-substrate adherens junction;cell-substrate junction;cytoplasmic part;extracellular matrix;extracellular matrix part;extracellular membrane-bounded organelle;extracellular organelle;extracellular region;extracellular region part;extracellular space;extracellular vesicular exosome;focal adhesion;Golgi apparatus part;Golg…	ECM-receptor interaction	34	34	10.5	10.5	468.83	98	29	25	25	29	25	25	668
Q04917	14-3-3 protein eta	YWHAH	1.07954		0.378137		0.18942	-1.05666		0.633138		0.444509	1.23145	0.45217	+	0.0144647	1.0775	0.987452		0.398516	-1.20763	0.783545	+	0.0448389	anatomical structure development;apoptosis;biological regulation;biosynthetic process;C21-steroid hormone catabolic process;C21-steroid hormone metabolic process;catabolic process;cell death;cellular biosynthetic process;cellular component organization;cellular component organization or biogenesis;cellular hormone metabolic process;cellular macromolecule metabolic process;cellular metabolic proce…	binding;channel regulator activity;enzyme binding;glucocorticoid receptor binding;hormone receptor binding;insulin-like growth factor receptor binding;ion channel binding;nuclear hormone receptor binding;protein binding;protein dimerization activity;protein domain specific binding;protein heterodimerization activity;receptor binding;sodium channel regulator activity;steroid hormone receptor bindi…	cell junction;cell part;cell-cell contact zone;cell-cell junction;cytoplasm;cytoplasmic part;cytoplasmic vesicle membrane;cytoplasmic vesicle part;cytosol;extracellular membrane-bounded organelle;extracellular organelle;extracellular region part;extracellular vesicular exosome;intercalated disc;intracellular organelle part;intracellular part;membrane;membrane-bounded organelle;membrane-bounded ve…	Cell cycle;Neurotrophin signaling pathway;Oocyte meiosis	3	2	13	9.8	28.218	4	3	2	1	2	1	1	682
Q07075	Glutamyl aminopeptidase	ENPEP	-1.12024		0.0646503	+	0.00845814	-1.21551		0.0682894	+	0.00449739	-1.03244	0.901535		0.506821	1.11678	0.987452		0.118182	-1.05421	0.894172		0.290791	anatomical structure development;anatomical structure formation involved in morphogenesis;angiogenesis;angiotensin catabolic process in blood;angiotensin maturation;biological regulation;catabolic process;cell communication;cell migration;cell motility;cell proliferation;cell-cell signaling;cellular component movement;cellular macromolecule metabolic process;cellular metabolic process;cellular pr…	aminopeptidase activity;binding;catalytic activity;cation binding;exopeptidase activity;hydrolase activity;ion binding;metal ion binding;metalloaminopeptidase activity;metalloexopeptidase activity;metallopeptidase activity;peptidase activity;peptidase activity, acting on L-amino acid peptides;transition metal ion binding;zinc ion binding	apical part of cell;apical plasma membrane;brush border;cell part;cell projection;cytoplasmic part;cytoplasmic vesicle;external side of plasma membrane;extracellular membrane-bounded organelle;extracellular organelle;extracellular region part;extracellular vesicular exosome;integral to membrane;integral to plasma membrane;intracellular organelle;intracellular organelle part;intracellular part;int…	Renin-angiotensin system	10	10	11.1	11.1	109.24	21	4	7	7	4	7	7	687
Q13093	Platelet-activating factor acetylhydrolase	PLA2G7	-1.09109		0.142496	+	0.0380236	-1.15025		0.110276	+	0.0212839	-1.03497	0.930444		0.564675	1.13307	0.987452		0.178879	1.01951	0.976578		0.827096	biological regulation;catabolic process;cellular component organization;cellular component organization or biogenesis;cellular lipid metabolic process;cellular macromolecule metabolic process;cellular metabolic process;cellular process;cellular protein metabolic process;lipid catabolic process;lipid metabolic process;lipid modification;lipid oxidation;lipoprotein metabolic process;lipoprotein mod…	1-alkyl-2-acetylglycerophosphocholine esterase activity;binding;calcium-independent phospholipase A2 activity;carboxylic ester hydrolase activity;catalytic activity;hydrolase activity;hydrolase activity, acting on ester bonds;lipase activity;lipid binding;phospholipase A2 activity;phospholipase activity;phospholipid binding	cell part;cytoplasm;extracellular region;extracellular region part;intracellular part;low-density lipoprotein particle;macromolecular complex;plasma lipoprotein particle;protein-lipid complex	Ether lipid metabolism	10	10	27.7	27.7	50.077	23	7	6	8	7	6	8	704
Q13103	Secreted phosphoprotein 24	SPP2	-1.05653		0.294345		0.129634	-1.11557		0.176092	+	0.0473085	-1.0006	0.99695		0.989911	1.19833	0.987452	+	0.0429529	1.07483	0.93633		0.415928	anatomical structure development;biological regulation;bone remodeling;cellular component assembly;cellular component organization;cellular component organization or biogenesis;developmental process;macromolecular complex assembly;macromolecular complex subunit organization;multicellular organismal process;negative regulation of catalytic activity;negative regulation of endopeptidase activity;neg…	endopeptidase inhibitor activity;endopeptidase regulator activity;enzyme inhibitor activity;enzyme regulator activity;peptidase inhibitor activity;peptidase regulator activity	extracellular membrane-bounded organelle;extracellular organelle;extracellular region part;extracellular vesicular exosome;macromolecular complex;membrane-bounded organelle;membrane-bounded vesicle;organelle;protein complex;vesicle		3	3	14.7	14.7	24.337	8	2	3	2	2	3	2	705
Q13228	Selenium-binding protein 1	SELENBP1	-1.10472		0.0753192	+	0.0109608	-1.11052		0.17834	+	0.0492052	-1.09895	0.665406		0.126232	-1.06424	0.987452		0.336545	-1.07544	0.878897		0.253062	establishment of localization;establishment of protein localization;protein transport;transport	binding;selenium binding	cell part;cytoplasmic part;cytosol;extracellular membrane-bounded organelle;extracellular organelle;extracellular region part;extracellular space;extracellular vesicular exosome;intracellular non-membrane-bounded organelle;intracellular organelle;intracellular organelle part;intracellular part;membrane;membrane-bounded organelle;membrane-bounded vesicle;non-membrane-bounded organelle;nuclear part…		3	3	7.2	7.2	52.39	6	1	3	3	1	3	3	707
Q13508	Ecto-ADP-ribosyltransferase 3	ART3	-1.05869		0.160427	+	0.0478318	-1.08385		0.148221	+	0.0368488	-1.03411	0.892859		0.457252	1.03035	0.987452		0.753283	-1.01723	0.976578		0.830168	cellular macromolecule metabolic process;cellular metabolic process;cellular process;cellular protein metabolic process;macromolecule metabolic process;macromolecule modification;metabolic process;primary metabolic process;protein ADP-ribosylation;protein metabolic process;protein modification process	catalytic activity;NAD(P)+-protein-arginine ADP-ribosyltransferase activity;NAD+ ADP-ribosyltransferase activity;transferase activity;transferase activity, transferring glycosyl groups;transferase activity, transferring pentosyl groups	anchored to membrane;cell part;extracellular membrane-bounded organelle;extracellular organelle;extracellular region part;extracellular vesicular exosome;integral to membrane;integral to plasma membrane;intrinsic to membrane;intrinsic to plasma membrane;membrane part;membrane-bounded organelle;membrane-bounded vesicle;organelle;plasma membrane part;vesicle		4	4	8.2	8.2	43.923	10	4	3	4	4	3	4	716
Q14126	Desmoglein-2	DSG2	-1.06557		0.0753192	+	0.0108586	-1.04174		0.413814		0.219236	-1.08995	0.480447	+	0.0269001	-1.04904	0.987452		0.278962	-1.00264	0.990701		0.956052	anatomical structure development;apoptosis;biological adhesion;cardiac Purkinje fiber development;cell adhesion;cell death;cell-cell adhesion;cellular component disassembly;cellular component disassembly at cellular level;cellular component disassembly involved in apoptosis;cellular component organization;cellular component organization at cellular level;cellular component organization or biogene…	binding;calcium ion binding;cation binding;cell adhesion molecule binding;ion binding;metal ion binding;protein binding	anchoring junction;apical plasma membrane;cell junction;cell part;cell surface;cell-cell contact zone;cell-cell junction;desmosome;extracellular membrane-bounded organelle;extracellular organelle;extracellular region part;extracellular vesicular exosome;integral to membrane;intercalated disc;intrinsic to membrane;lateral plasma membrane;membrane;membrane part;membrane-bounded organelle;membrane-b…	Arrhythmogenic right ventricular cardiomyopathy (ARVC)	7	7	7.4	7.4	122.29	19	6	6	6	6	6	6	723
Q14520	Hyaluronan-binding protein 2	HABP2	-1.11626		0.143979	+	0.0391652	-1.16431		0.166318	+	0.0436175	-1.07019	0.858679		0.396532	-1.02063	0.987452		0.775966	-1.11038	0.876557		0.243401	biological adhesion;cell adhesion;cellular process	binding;carbohydrate binding;catalytic activity;endopeptidase activity;glycosaminoglycan binding;hydrolase activity;pattern binding;peptidase activity;peptidase activity, acting on L-amino acid peptides;polysaccharide binding;serine hydrolase activity;serine-type endopeptidase activity;serine-type peptidase activity	extracellular region;extracellular region part;extracellular space		11	11	17.1	17.1	62.671	96	11	10	10	11	10	10	730
Q16610	Extracellular matrix protein 1	ECM1	1.08376		0.125571	+	0.030742	1.12562		0.153726	+	0.0386305	1.04346	0.858679		0.398613	-1.08505	0.987452		0.26345	-1.00585	0.989848		0.946562	anatomical structure development;anatomical structure formation involved in morphogenesis;angiogenesis;biological regulation;biomineral tissue development;cellular process;cellular response to stimulus;defense response;developmental process;inflammatory response;multicellular organismal process;negative regulation of biological process;negative regulation of biomineral tissue development;negative…	binding;enzyme binding;extracellular matrix binding;laminin binding;molecular transducer activity;protease binding;protein binding;protein C-terminus binding;signal transducer activity	extracellular matrix;extracellular membrane-bounded organelle;extracellular organelle;extracellular region part;extracellular space;extracellular vesicular exosome;membrane-bounded organelle;membrane-bounded vesicle;organelle;proteinaceous extracellular matrix;vesicle		22	22	46.9	46.9	60.673	142	16	19	18	16	19	18	756
Q5CZC0	Fibrous sheath-interacting protein 2	FSIP2	1.22075		0.10504	+	0.0224502	1.33659		0.0665442	+	0.00411982	1.11495	0.892859		0.456971	-1.36353	0.987452		0.130944	-1.13743	0.93633		0.538748					2	2	0.2	0.2	780.6	2	1	1	1	1	1	1	768
Q6EMK4	Vasorin	VASN	-1.07908		0.0985157	+	0.0188864	-1.12254		0.0886923	+	0.0112763	-1.03729	0.892859		0.438515	-1.00502	0.987452		0.901622	-1.08762	0.833189		0.113217	biological regulation;cellular process;cellular response to chemical stimulus;cellular response to hypoxia;cellular response to oxygen levels;cellular response to redox state;cellular response to stimulus;cellular response to stress;negative regulation of biological process;negative regulation of cell communication;negative regulation of cell development;negative regulation of cell differentiatio…	binding;cytokine binding;growth factor binding;protein binding;transforming growth factor beta binding	cell part;cell surface;cytoplasmic part;extracellular membrane-bounded organelle;extracellular organelle;extracellular region part;extracellular space;extracellular vesicular exosome;integral to membrane;intracellular membrane-bounded organelle;intracellular organelle;intracellular organelle part;intracellular part;intrinsic to membrane;lysosomal membrane;membrane;membrane part;membrane-bounded o…		5	5	9.5	9.5	71.712	23	4	4	3	4	4	3	773
Q6F5E7	Protein TXNRD3NB	TXNRD3NB	1.17282		0.121743	+	0.0288588	1.123		0.527695		0.322632	1.22485	0.49981	+	0.0328526	-1.1597	0.987452		0.431514	-1.26488	0.833189		0.171856					1	1	6	6	14.331	5	1	1	1	1	1	1	774
Q7Z7M0	Multiple epidermal growth factor-like domains protein 8	MEGF8	-1.09341		0.114154	+	0.0257291	-1.1564		0.124656	+	0.0268043	-1.03384	0.896273		0.478843	1.0391	0.987452		0.507355	-1.07646	0.833189		0.184412	ameboidal cell migration;anatomical structure morphogenesis;appendage morphogenesis;axonal fasciculation;biological regulation;BMP signaling pathway;cell migration;cell migration involved in gastrulation;cell motility;cell recognition;cell surface receptor linked signaling pathway;cellular component movement;cellular process;cellular response to stimulus;craniofacial suture morphogenesis;determin…	binding;calcium ion binding;cation binding;ion binding;metal ion binding;receptor activity	cell part;extracellular membrane-bounded organelle;extracellular organelle;extracellular region part;extracellular vesicular exosome;integral to membrane;intracellular membrane-bounded organelle;intracellular organelle;intracellular part;intrinsic to membrane;membrane part;membrane-bounded organelle;membrane-bounded vesicle;nucleus;organelle;vesicle		10	10	3.7	3.7	303.1	27	9	7	9	9	7	9	793
Q86U17	Serpin A11	SERPINA11	-1.23243		0.0507169	+	0.00571551	-1.43626		0.0797695	+	0.0067714	-1.05752	0.857294		0.340248	1.1723	0.987452		0.233132	-1.15852	0.894172		0.287305	biological regulation;negative regulation of catalytic activity;negative regulation of endopeptidase activity;negative regulation of hydrolase activity;negative regulation of molecular function;negative regulation of peptidase activity;regulation of biological process;regulation of catalytic activity;regulation of endopeptidase activity;regulation of hydrolase activity;regulation of metabolic pro…	endopeptidase inhibitor activity;endopeptidase regulator activity;enzyme inhibitor activity;enzyme regulator activity;peptidase inhibitor activity;peptidase regulator activity;serine-type endopeptidase inhibitor activity	extracellular region part;extracellular space		3	3	7.6	7.6	46.989	12	3	2	3	3	2	3	800
Q8TER0	Sushi, nidogen and EGF-like domain-containing protein 1	SNED1	-1.18274		0.395274		0.204293	1.15063		0.561345		0.353386	-1.60959	0.45217	+	0.0179354	-1.32533	0.987452		0.106926	1.39742	0.694407	+	0.0332812	biological adhesion;cell adhesion;cell-matrix adhesion;cell-substrate adhesion;cellular process	binding;calcium ion binding;cation binding;ion binding;metal ion binding	extracellular membrane-bounded organelle;extracellular organelle;extracellular region part;extracellular vesicular exosome;membrane-bounded organelle;membrane-bounded vesicle;organelle;vesicle		2	2	2.1	2.1	152.2	3	0	2	1	0	2	1	829
Q92954	Proteoglycan 4	PRG4	-1.13361		0.0562625	+	0.0065591	-1.22085		0.0654875	+	0.00353326	-1.05261	0.858679		0.396066	1.2552	0.987452		0.0770353	1.08223	0.93633		0.51176	biological regulation;cell proliferation;hemopoietic stem cell proliferation;immune response;immune system process;negative regulation of biological process;negative regulation of biosynthetic process;negative regulation of cellular biosynthetic process;negative regulation of cellular metabolic process;negative regulation of cellular process;negative regulation of cytokine biosynthetic process;ne…	binding;carbohydrate binding;cargo receptor activity;pattern binding;polysaccharide binding;receptor activity;scavenger receptor activity	extracellular region part;extracellular space		26	26	31.8	31.8	151.06	136	23	24	24	23	24	24	846
Q96IY4	Carboxypeptidase B2	CPB2	-1.12882		0.0755525	+	0.0115482	-1.17759		0.1092	+	0.0205103	-1.08206	0.823426		0.251596	1.1005	0.987452		0.280805	1.01122	0.982013		0.898873	biological regulation;blood coagulation;carbohydrate homeostasis;cellular chemical homeostasis;cellular glucose homeostasis;cellular homeostasis;cellular process;cellular response to carbohydrate stimulus;cellular response to chemical stimulus;cellular response to glucose stimulus;cellular response to hexose stimulus;cellular response to monosaccharide stimulus;cellular response to organic substa…	binding;carboxypeptidase activity;catalytic activity;cation binding;exopeptidase activity;hydrolase activity;ion binding;metal ion binding;metallocarboxypeptidase activity;metalloexopeptidase activity;metallopeptidase activity;peptidase activity;peptidase activity, acting on L-amino acid peptides;transition metal ion binding;zinc ion binding	extracellular membrane-bounded organelle;extracellular organelle;extracellular region part;extracellular space;extracellular vesicular exosome;membrane-bounded organelle;membrane-bounded vesicle;organelle;vesicle	Complement and coagulation cascades;Pancreatic secretion;Protein digestion and absorption	16	16	44.4	44.4	48.424	106	13	15	14	13	15	14	851
Q9H4A9	Dipeptidase 2	DPEP2	-1.08434		0.0666859	+	0.00881083	-1.11969		0.105655	+	0.0174169	-1.05012	0.818037		0.239672	1.05178	0.987452		0.388942	-1.01377	0.971424		0.789256		binding;catalytic activity;cation binding;dipeptidase activity;dipeptidyl-peptidase activity;exopeptidase activity;hydrolase activity;ion binding;metal ion binding;metalloexopeptidase activity;metallopeptidase activity;peptidase activity;peptidase activity, acting on L-amino acid peptides	anchored to membrane;cell part;intrinsic to membrane;membrane part		4	4	10.5	10.5	53.364	11	4	3	3	4	3	3	887
Q9HDC9	Adipocyte plasma membrane-associated protein	APMAP	-1.11722		0.0633882	+	0.00821091	-1.18017		0.0844708	+	0.00877086	-1.05762	0.857294		0.318827	1.04965	0.987452		0.473841	-1.06309	0.93633		0.457933	biosynthetic process;metabolic process	amine-lyase activity;arylesterase activity;carbon-nitrogen lyase activity;carboxylic ester hydrolase activity;catalytic activity;hydrolase activity;hydrolase activity, acting on ester bonds;lyase activity;strictosidine synthase activity	cell part;cell surface;extracellular membrane-bounded organelle;extracellular organelle;extracellular region part;extracellular vesicular exosome;integral to membrane;intrinsic to membrane;membrane;membrane part;membrane-bounded organelle;membrane-bounded vesicle;organelle;vesicle		8	8	25.2	25.2	46.48	28	8	7	6	8	7	6	898
Q9NPY3	Complement component C1q receptor	CD93	-1.10002		0.113847	+	0.0255124	-1.13979		0.176092	+	0.0476699	-1.06164	0.857294		0.302458	-1.12322	0.987452		0.338746	-1.2059	0.833189		0.13266	biological adhesion;biological regulation;cell activation;cell adhesion;cell-cell adhesion;cellular component organization;cellular component organization or biogenesis;cellular membrane organization;cellular process;endocytosis;establishment of localization;immune system process;leukocyte activation;macrophage activation;membrane invagination;membrane organization;myeloid leukocyte activation;ph…	binding;calcium ion binding;carbohydrate binding;cation binding;complement binding;complement component C1q binding;ion binding;metal ion binding;opsonin binding;protein binding;receptor activity	cell part;cell surface;cytoplasmic membrane-bounded vesicle;cytoplasmic part;cytoplasmic vesicle;integral to membrane;intracellular membrane-bounded organelle;intracellular organelle;intracellular part;intrinsic to membrane;membrane;membrane part;membrane-bounded organelle;membrane-bounded vesicle;organelle;plasma membrane;vesicle		3	3	5.7	5.7	68.559	15	3	2	2	3	2	2	902
Q9NQ76	Matrix extracellular phosphoglycoprotein	MEPE	-1.01205		0.943664		0.878879	-1.22641		0.241048		0.0948488	1.19739	0.49981	+	0.034251	-1.10265	0.987452		0.284112	-1.61923	0.619212	+	0.00274107	anatomical structure development;biological regulation;biomineral tissue development;developmental process;negative regulation of biological process;negative regulation of biomineral tissue development;negative regulation of bone mineralization;negative regulation of developmental process;negative regulation of multicellular organismal process;negative regulation of ossification;regulation of bio…	extracellular matrix structural constituent;structural molecule activity	extracellular matrix;extracellular region part;proteinaceous extracellular matrix		1	1	1.9	1.9	58.418	2	1	1	0	1	1	0	904
Q9NX61	Transmembrane protein 161A	TMEM161A	-1.15528		0.132806	+	0.0338896	-1.23947		0.1092	+	0.0191775	-1.07681	0.896273		0.479099	-1.01948	0.987452		0.831497	-1.17348	0.833189		0.166044	biological regulation;cellular process;cellular response to abiotic stimulus;cellular response to chemical stimulus;cellular response to light stimulus;cellular response to oxidative stress;cellular response to radiation;cellular response to stimulus;cellular response to stress;cellular response to UV;positive regulation of biological process;positive regulation of cellular metabolic process;posi…		cell part;integral to membrane;intrinsic to membrane;membrane part		1	1	2.3	2.3	53.601	7	1	1	1	1	1	1	908
Q9NY97	N-acetyllactosaminide beta-1,3-N-acetylglucosaminyltransferase 2	B3GNT2	-1.07958		0.104669	+	0.0211508	-1.14158		0.139714	+	0.0325759	-1.02095	0.858679		0.365822	1.05793	0.987452		0.387709	-1.05693	0.833189		0.183721	amine metabolic process;aminoglycan biosynthetic process;aminoglycan metabolic process;axon guidance;biosynthetic process;carbohydrate biosynthetic process;carbohydrate metabolic process;cellular biosynthetic process;cellular carbohydrate biosynthetic process;cellular carbohydrate metabolic process;cellular macromolecule biosynthetic process;cellular macromolecule metabolic process;cellular metab…	acetylglucosaminyltransferase activity;catalytic activity;galactosyltransferase activity;N-acetyllactosaminide beta-1,3-N-acetylglucosaminyltransferase activity;transferase activity;transferase activity, transferring glycosyl groups;transferase activity, transferring hexosyl groups;UDP-glycosyltransferase activity	cell part;cytoplasmic part;extracellular membrane-bounded organelle;extracellular organelle;extracellular region part;extracellular vesicular exosome;Golgi apparatus part;Golgi membrane;integral to membrane;intracellular organelle part;intracellular part;intrinsic to membrane;membrane;membrane part;membrane-bounded organelle;membrane-bounded vesicle;organelle;organelle membrane;organelle part;ves…	Glycosaminoglycan biosynthesis - keratan sulfate;Glycosphingolipid biosynthesis - lacto and neolacto series	3	3	10.1	10.1	46.021	5	1	2	2	1	2	2	911
Q9NZK5	Adenosine deaminase CECR1	CECR1	-1.04353		0.160427	+	0.0482111	-1.07376		0.106	+	0.0181342	-1.01414	0.949332		0.655686	-1.00411	0.987452		0.952712	-1.06314	0.876557		0.244369	adenosine catabolic process;adenosine metabolic process;biosynthetic process;catabolic process;cellular aromatic compound metabolic process;cellular biosynthetic process;cellular catabolic process;cellular metabolic compound salvage;cellular metabolic process;cellular nitrogen compound biosynthetic process;cellular nitrogen compound catabolic process;cellular nitrogen compound metabolic process;c…	adenosine deaminase activity;adenosine receptor binding;binding;carbohydrate binding;catalytic activity;cation binding;deaminase activity;glycoprotein binding;glycosaminoglycan binding;G-protein-coupled receptor binding;growth factor activity;heparin binding;hydrolase activity;hydrolase activity, acting on carbon-nitrogen (but not peptide) bonds;hydrolase activity, acting on carbon-nitrogen (but …	extracellular region part;extracellular space		8	8	17.6	17.6	58.933	21	8	7	6	8	7	6	913
Q9UEU0	Vesicle transport through interaction with t-SNAREs homolog 1B	VTI1B	-1.05332		0.839465		0.722395	-1.45053		0.140193	+	0.0335111	1.3074	0.813317		0.227594	1.1115	0.987452		0.565673	-1.70618	0.688751	+	0.0282587	cell proliferation;cellular component organization;cellular component organization at cellular level;cellular component organization or biogenesis;cellular component organization or biogenesis at cellular level;cellular membrane fusion;cellular membrane organization;cellular process;endosome transport;ER to Golgi vesicle-mediated transport;establishment of localization;establishment of localizati…	binding;channel inhibitor activity;channel regulator activity;chloride channel inhibitor activity;chloride channel regulator activity;ion channel inhibitor activity;protein binding;SNAP receptor activity;SNARE binding	cell body;cell part;clathrin-coated vesicle;coated vesicle;coated vesicle membrane;cytoplasm;cytoplasmic membrane-bounded vesicle;cytoplasmic part;cytoplasmic vesicle;cytoplasmic vesicle membrane;cytoplasmic vesicle part;endoplasmic reticulum membrane;endoplasmic reticulum part;endosomal part;endosome;endosome membrane;ER to Golgi transport vesicle membrane;Golgi apparatus;integral to membrane;in…	SNARE interactions in vesicular transport	1	1	5.6	5.6	26.688	2	1	0	1	1	0	1	923
Q9UEW3	Macrophage receptor MARCO	MARCO	-1.20878		0.0921322	+	0.0160521	-1.30909		0.166318	+	0.0438887	-1.11616	0.813317		0.224459	-1.05772	0.987452		0.575667	-1.24055	0.833189		0.0697716	activation of immune response;activation of innate immune response;apoptotic cell clearance;biological regulation;cell surface receptor linked signaling pathway;cellular component organization;cellular component organization or biogenesis;cellular membrane organization;cellular process;cellular response to stimulus;defense response;endocytosis;establishment of localization;immune response;immune …	cargo receptor activity;molecular transducer activity;pattern recognition receptor activity;receptor activity;scavenger receptor activity;signal transducer activity;signaling receptor activity;transmembrane signaling receptor activity	cell part;collagen;cytoplasmic part;cytoplasmic vesicle membrane;cytoplasmic vesicle part;endocytic vesicle membrane;extracellular matrix part;extracellular region part;integral to membrane;integral to plasma membrane;intracellular organelle part;intracellular part;intrinsic to membrane;intrinsic to plasma membrane;membrane;membrane part;organelle membrane;organelle part;plasma membrane;plasma me…	Phagosome	3	3	6.9	6.9	52.657	6	2	2	2	2	2	2	924
Q9UGM5	Fetuin-B	FETUB	-1.08577		0.101798	+	0.0204388	-1.13264		0.117798	+	0.0240315	-1.04085	0.858679		0.389317	-1.05301	0.987452		0.502463	-1.14587	0.833189		0.0887201	binding of sperm to zona pellucida;biological regulation;cell recognition;cell-cell recognition;cellular process;cellular process involved in reproduction;fertilization;negative regulation of catalytic activity;negative regulation of endopeptidase activity;negative regulation of hydrolase activity;negative regulation of molecular function;negative regulation of peptidase activity;regulation of bi…	cysteine-type endopeptidase inhibitor activity;endopeptidase inhibitor activity;endopeptidase regulator activity;enzyme inhibitor activity;enzyme regulator activity;metalloendopeptidase inhibitor activity;metalloenzyme inhibitor activity;metalloenzyme regulator activity;peptidase inhibitor activity;peptidase regulator activity	extracellular membrane-bounded organelle;extracellular organelle;extracellular region part;extracellular space;extracellular vesicular exosome;membrane-bounded organelle;membrane-bounded vesicle;organelle;vesicle		9	9	22.5	22.5	42.054	45	6	8	8	6	8	8	925
Q9UK55	Protein Z-dependent protease inhibitor	SERPINA10	-1.13174		0.0921322	+	0.0162132	-1.19546		0.135612	+	0.0313276	-1.07143	0.850589		0.28692	-1.01932	0.987452		0.793368	-1.13732	0.833189		0.184813	biological regulation;blood coagulation;coagulation;hemostasis;multicellular organismal process;negative regulation of catalytic activity;negative regulation of endopeptidase activity;negative regulation of hydrolase activity;negative regulation of molecular function;negative regulation of peptidase activity;regulation of biological process;regulation of biological quality;regulation of body flui…	binding;carbohydrate binding;endopeptidase inhibitor activity;endopeptidase regulator activity;enzyme inhibitor activity;enzyme regulator activity;glycosaminoglycan binding;heparin binding;pattern binding;peptidase inhibitor activity;peptidase regulator activity;polysaccharide binding;serine-type endopeptidase inhibitor activity	extracellular membrane-bounded organelle;extracellular organelle;extracellular region part;extracellular space;extracellular vesicular exosome;membrane-bounded organelle;membrane-bounded vesicle;organelle;vesicle		11	11	24.8	24.8	50.706	57	9	11	11	9	11	11	931
Q9ULC0	Endomucin	EMCN	-1.12878		0.151916	+	0.0440792	-1.23991		0.0898394	+	0.0119945	-1.02761	0.949332		0.746327	-1.01875	0.987452		0.898948	-1.22923	0.833189		0.180807			cell part;extracellular region;integral to membrane;intrinsic to membrane;membrane;membrane part;plasma membrane		1	1	5.4	5.4	27.452	6	1	1	1	1	1	1	935
Q9UNN8	Endothelial protein C receptor	PROCR	-1.04864		0.362242		0.177536	-1.08905		0.324246		0.153303	-1.00973	0.949332		0.811072	-1.2306	0.987452	+	0.0336387	-1.32727	0.619212	+	0.00962506	antigen processing and presentation;biological regulation;blood coagulation;cell migration;cell motility;cellular component movement;cellular process;coagulation;hemostasis;immune response;immune system process;leukocyte migration;locomotion;multicellular organismal process;negative regulation of biological process;negative regulation of coagulation;negative regulation of multicellular organismal…	receptor activity	adherens junction;anchoring junction;cell junction;cell part;cell surface;cell-substrate adherens junction;cell-substrate junction;centrosome;cytoplasmic part;cytoskeletal part;extracellular membrane-bounded organelle;extracellular organelle;extracellular region;extracellular region part;extracellular vesicular exosome;focal adhesion;integral to membrane;integral to plasma membrane;intracellular …		3	3	13	13	26.671	8	1	3	2	1	3	2	939
Q9Y279	V-set and immunoglobulin domain-containing protein 4	VSIG4	-1.11676		0.100536	+	0.0197943	-1.16134		0.159956	+	0.0408178	-1.0739	0.840876		0.270301	-1.02246	0.987452		0.875667	-1.10572	0.93633		0.48489	activation of immune response;biological regulation;complement activation;complement activation, alternative pathway;defense response;humoral immune response;immune effector process;immune response;immune system process;innate immune response;macromolecule metabolic process;metabolic process;negative regulation of biological process;negative regulation of cell activation;negative regulation of ce…		cell part;extracellular membrane-bounded organelle;extracellular organelle;extracellular region part;extracellular vesicular exosome;integral to membrane;intrinsic to membrane;membrane part;membrane-bounded organelle;membrane-bounded vesicle;organelle;vesicle		2	2	6	6	43.987	7	2	2	2	2	2	2	944
Q9Y6R7	IgGFc-binding protein	FCGBP	-1.08876		0.142181	+	0.0377553	-1.16523		0.0662276	+	0.00386042	-1.01732	0.949332		0.779091	1.09224	0.987452		0.487089	-1.04867	0.959563		0.695886			extracellular membrane-bounded organelle;extracellular organelle;extracellular region part;extracellular vesicular exosome;membrane-bounded organelle;membrane-bounded vesicle;organelle;vesicle		23	23	7	7	572.01	93	21	22	21	21	22	21	953
P0DP09		IGKV1D-13	-1.01777		0.793975		0.662914	-1.06155		0.0989172	+	0.015632	1.02481	0.949332		0.756661	1.07923	0.987452		0.538555	-1.00801	0.990701		0.956042					2	2	26.5	26.5	12.569	8	2	1	2	2	1	2	20
A0A0J9YX35			-1.027		0.700223		0.526982	-1.13968		0.0912521	+	0.012884	1.08056	0.788243		0.191956	1.0144	0.987452		0.873047	-1.21401	0.833189		0.0547213					2	2	18.8	18.8	12.822	3	1	1	2	1	1	2	32
O00533	Neural cell adhesion molecule L1-like protein	CHL1	-1.05159		0.166787		0.051851	-1.09473		0.1092	+	0.019253	-1.01014	0.949332		0.768862	1.0315	0.987452		0.699963	-1.05064	0.93633		0.421155	adult behavior;adult locomotory behavior;anatomical structure morphogenesis;axon guidance;axon regeneration;axonogenesis;behavior;biological adhesion;biological regulation;cell adhesion;cell migration;cell motility;cell part morphogenesis;cell projection morphogenesis;cell projection organization;cellular component morphogenesis;cellular component movement;cellular component organization;cellular…		apical part of cell;cell part;cell projection;dendrite;extracellular matrix;extracellular membrane-bounded organelle;extracellular organelle;extracellular region part;extracellular vesicular exosome;integral to membrane;intrinsic to membrane;membrane;membrane part;membrane-bounded organelle;membrane-bounded vesicle;neuron projection;organelle;plasma membrane;proteinaceous extracellular matrix;ves…		18	18	20	20	135.07	81	16	15	15	16	15	15	89
O14818	Proteasome subunit alpha type-7	PSMA7	-1.14028		0.0753192	+	0.0111859	-1.1241		0.241048		0.0941783	-1.1567	0.642371		0.0757199	-1.06751	0.987452		0.41309	-1.03742	0.958726		0.689874	activation of immune response;activation of innate immune response;anaphase-promoting complex-dependent proteasomal ubiquitin-dependent protein catabolic process;antigen processing and presentation;antigen processing and presentation of exogenous antigen;antigen processing and presentation of exogenous peptide antigen;antigen processing and presentation of exogenous peptide antigen via MHC class …	binding;catalytic activity;endopeptidase activity;hydrolase activity;identical protein binding;peptidase activity;peptidase activity, acting on L-amino acid peptides;protein binding;threonine-type endopeptidase activity;threonine-type peptidase activity	cell part;cytoplasm;cytoplasmic part;cytosol;extracellular membrane-bounded organelle;extracellular organelle;extracellular region part;extracellular vesicular exosome;intracellular membrane-bounded organelle;intracellular organelle;intracellular organelle part;intracellular part;macromolecular complex;membrane-bounded organelle;membrane-bounded vesicle;nuclear part;nucleoplasm;nucleus;organelle;…	Proteasome	3	3	13.7	13.7	27.887	9	3	1	1	3	1	1	96
O15230	Laminin subunit alpha-5	LAMA5	1.2555		0.249876		0.100472	1.48609		0.139871	+	0.0329747	1.06069	0.949332		0.780804	-1.26437	0.987452		0.120428	1.10811	0.943384		0.614958	ameboidal cell migration;anatomical structure development;anatomical structure formation involved in morphogenesis;anatomical structure morphogenesis;angiogenesis;biological adhesion;biological regulation;branching involved in salivary gland morphogenesis;branching involved in ureteric bud morphogenesis;branching morphogenesis of a tube;cell adhesion;cell differentiation;cell junction assembly;ce…	binding;integrin binding;protein binding;protein complex binding;receptor binding;structural molecule activity	basal lamina;basement membrane;cell part;extracellular matrix;extracellular matrix part;extracellular membrane-bounded organelle;extracellular organelle;extracellular region;extracellular region part;extracellular space;extracellular vesicular exosome;intracellular membrane-bounded organelle;intracellular organelle;intracellular part;laminin complex;laminin-1 complex;laminin-10 complex;laminin-11…	Amoebiasis;ECM-receptor interaction;Focal adhesion;Pathways in cancer;Small cell lung cancer;Toxoplasmosis	2	2	0.6	0.6	399.73	3	0	1	2	0	1	2	104
O15394	Neural cell adhesion molecule 2	NCAM2	-1.02654		0.465599		0.261145	-1.00507		0.965333		0.904446	-1.04847	0.511569	+	0.0384339	-1.00797	0.987452		0.897656	1.03493	0.93633		0.488405	axonal fasciculation;biological adhesion;cell adhesion;cell recognition;cell-cell adhesion;cellular process;multicellular organismal process;neurological system process;neuron cell-cell adhesion;neuron recognition;sensory perception;sensory perception of chemical stimulus;sensory perception of smell;system process		axon;cell part;cell projection;integral to membrane;intrinsic to membrane;membrane;membrane part;neuron projection;plasma membrane	Cell adhesion molecules (CAMs);Prion diseases	8	8	10.8	10.8	93.045	23	6	6	8	6	6	8	105
O43505	Beta-1,4-glucuronyltransferase 1	B4GAT1	-1.07525		0.217662		0.0800724	-1.1405		0.097539	+	0.0152878	-1.01374	0.949332		0.829539	1.05714	0.987452		0.276146	-1.06423	0.894172		0.301881	amine metabolic process;aminoglycan biosynthetic process;aminoglycan metabolic process;axon guidance;biosynthetic process;carbohydrate biosynthetic process;carbohydrate metabolic process;cellular biosynthetic process;cellular carbohydrate biosynthetic process;cellular carbohydrate metabolic process;cellular macromolecule biosynthetic process;cellular macromolecule metabolic process;cellular metab…	acetylglucosaminyltransferase activity;binding;catalytic activity;cation binding;glucuronosyltransferase activity;ion binding;metal ion binding;N-acetyllactosaminide beta-1,3-N-acetylglucosaminyltransferase activity;transferase activity;transferase activity, transferring glycosyl groups;transferase activity, transferring hexosyl groups;UDP-glycosyltransferase activity	cell part;cytoplasmic part;extracellular membrane-bounded organelle;extracellular organelle;extracellular region part;extracellular vesicular exosome;Golgi apparatus;Golgi apparatus part;Golgi membrane;integral to Golgi membrane;integral to membrane;integral to organelle membrane;intracellular membrane-bounded organelle;intracellular organelle;intracellular organelle part;intracellular part;intri…	Glycosaminoglycan biosynthesis - keratan sulfate;Glycosphingolipid biosynthesis - lacto and neolacto series	2	2	4.6	4.6	47.119	6	2	2	2	2	2	2	111
O60279	Sushi domain-containing protein 5	SUSD5	1.02138		0.761411		0.609339	-1.03897		0.527695		0.321568	1.08387	0.850589		0.279001	-1.07727	0.987452		0.228245	-1.21312	0.688751	+	0.0224569	biological adhesion;cell adhesion;cellular process	binding;carbohydrate binding;glycosaminoglycan binding;hyaluronic acid binding;pattern binding;polysaccharide binding	cell part;integral to membrane;intrinsic to membrane;membrane part		3	3	5.7	5.7	68.02	7	1	2	3	1	2	3	117
O75015	Low affinity immunoglobulin gamma Fc region receptor III-B	FCGR3B	-1.08672		0.399853		0.210705	-1.22326		0.0886923	+	0.0107017	1.03581	0.949332		0.737331	1.01503	0.987452		0.893483	-1.2483	0.833189		0.156038	biological regulation;immune response;immune system process;positive regulation of defense response to virus by host;regulation of biological process;regulation of defense response;regulation of defense response to virus;regulation of defense response to virus by host;regulation of immune effector process;regulation of immune system process;regulation of multi-organism process;regulation of respo…		anchored to membrane;cell part;extracellular membrane-bounded organelle;extracellular organelle;extracellular region part;extracellular vesicular exosome;intrinsic to membrane;membrane;membrane part;membrane-bounded organelle;membrane-bounded vesicle;organelle;plasma membrane;vesicle	ko05152;Leishmaniasis;Natural killer cell mediated cytotoxicity;Osteoclast differentiation;Phagosome;Staphylococcus aureus infection;Systemic lupus erythematosus	3	1	10.3	5.2	26.216	5	3	3	3	1	1	1	123
O75083	WD repeat-containing protein 1	WDR1	-1.11198		0.185573		0.0619944	-1.06826		0.664457		0.475965	-1.15749	0.552458	+	0.0429372	-1.03418	0.987452		0.762312	1.04772	0.95625		0.645678	biological regulation;blood coagulation;cell activation;cellular process;coagulation;establishment of localization;establishment of localization in cell;exocytosis;hemostasis;multicellular organismal process;neurological system process;platelet activation;platelet degranulation;regulation of biological process;regulation of biological quality;regulation of body fluid levels;regulation of cell dev…		actin filament;cell junction;cell part;cell projection;cytoplasm;cytoplasmic part;cytoskeletal part;cytosol;extracellular membrane-bounded organelle;extracellular organelle;extracellular region;extracellular region part;extracellular vesicular exosome;intracellular non-membrane-bounded organelle;intracellular organelle;intracellular organelle part;intracellular part;macromolecular complex;membran…		10	10	19	19	66.193	20	10	6	6	10	6	6	125
O75223	Gamma-glutamylcyclotransferase	GGCT	-1.24389		0.143549	+	0.0388623	-1.2878		0.275029		0.118389	-1.20147	0.812788		0.216884	-1.02388	0.987452		0.88503	-1.09744	0.93633		0.427779	amine biosynthetic process;amine metabolic process;apoptotic mitochondrial changes;biosynthetic process;carboxylic acid biosynthetic process;carboxylic acid metabolic process;cellular amine metabolic process;cellular amino acid biosynthetic process;cellular amino acid metabolic process;cellular biosynthetic process;cellular component organization;cellular component organization at cellular level;…	binding;catalytic activity;gamma-glutamylcyclotransferase activity;identical protein binding;protein binding;protein dimerization activity;protein homodimerization activity;transferase activity;transferase activity, transferring acyl groups;transferase activity, transferring amino-acyl groups	cell part;cytoplasmic part;cytosol;extracellular membrane-bounded organelle;extracellular organelle;extracellular region part;extracellular vesicular exosome;intracellular part;membrane-bounded organelle;membrane-bounded vesicle;organelle;vesicle	Glutathione metabolism	3	3	11.7	11.7	21.007	7	1	1	3	1	1	3	127
O75368	SH3 domain-binding glutamic acid-rich-like protein	SH3BGRL	1.06638		0.0579733	+	0.00690873	1.05688		0.236312		0.084518	1.07596	0.561479		0.0519005	-1.05567	0.987452		0.417785	-1.07473	0.848743		0.207054	biological regulation;positive regulation of biological process;positive regulation of cell communication;positive regulation of cellular process;positive regulation of response to stimulus;positive regulation of signal transduction;positive regulation of signaling;regulation of biological process;regulation of cell communication;regulation of cellular process;regulation of response to stimulus;r…	binding;binding, bridging;protein binding;protein binding, bridging;SH3/SH2 adaptor activity;signaling adaptor activity	cell part;cytoplasm;extracellular membrane-bounded organelle;extracellular organelle;extracellular region part;extracellular space;extracellular vesicular exosome;intracellular membrane-bounded organelle;intracellular organelle;intracellular part;membrane-bounded organelle;membrane-bounded vesicle;nucleus;organelle;vesicle		4	4	34.2	34.2	12.774	5	2	1	2	2	1	2	131
O95428	Papilin	PAPLN	1.20183		0.319916		0.144625	-1.02955		0.935906		0.848619	1.48708	0.561479	+	0.0465275	1.07097	0.987452		0.506507	-1.42956	0.833189		0.0566952		binding;catalytic activity;cation binding;endopeptidase activity;endopeptidase inhibitor activity;endopeptidase regulator activity;enzyme inhibitor activity;enzyme regulator activity;hydrolase activity;ion binding;metal ion binding;metalloendopeptidase activity;metallopeptidase activity;peptidase activity;peptidase activity, acting on L-amino acid peptides;peptidase inhibitor activity;peptidase r…	basement membrane;extracellular matrix part;extracellular region part		3	3	3.7	3.7	137.7	4	2	2	1	2	2	1	139
O95998	Interleukin-18-binding protein	IL18BP	-1.08685		0.159973	+	0.0470388	-1.08134		0.453101		0.251788	-1.09239	0.65832		0.105362	1.00653	0.987452		0.882191	1.01681	0.975207		0.806066	adaptive immune response;adaptive immune response based on somatic recombination of immune receptors built from immunoglobulin superfamily domains;cellular process;cellular response to chemical stimulus;cellular response to cytokine stimulus;cellular response to hydrogen peroxide;cellular response to organic substance;cellular response to oxidative stress;cellular response to reactive oxygen spec…	binding;cytokine binding;interleukin-18 binding;protein binding;receptor antagonist activity;receptor binding;receptor inhibitor activity;receptor regulator activity	extracellular membrane-bounded organelle;extracellular organelle;extracellular region;extracellular region part;extracellular space;extracellular vesicular exosome;membrane-bounded organelle;membrane-bounded vesicle;organelle;vesicle		2	2	10.8	10.8	21.099	9	2	2	2	2	2	2	145
P00441	Superoxide dismutase [Cu-Zn]	SOD1	1.05162		0.353954		0.169641	1.12854		0.148221	+	0.0365327	-1.02046	0.944442		0.636229	-1.15323	0.987452		0.0758253	-1.00139	0.993649		0.984639	activation of MAPK activity;aging;amine metabolic process;anatomical structure development;anatomical structure homeostasis;anterograde axon cargo transport;auditory receptor cell stereocilium organization;axon cargo transport;behavior;biological regulation;biosynthetic process;blood coagulation;carboxylic acid metabolic process;cation homeostasis;cell activation;cell aging;cell projection organi…	antioxidant activity;binding;catalytic activity;cation binding;chaperone binding;copper ion binding;enzyme binding;GTPase binding;identical protein binding;ion binding;metal ion binding;oxidoreductase activity;oxidoreductase activity, acting on superoxide radicals as acceptor;phosphatase binding;protein binding;protein dimerization activity;protein homodimerization activity;protein phosphatase 2B…	cell body;cell part;cell projection cytoplasm;cell projection part;cytoplasm;cytoplasmic membrane-bounded vesicle;cytoplasmic part;cytoplasmic vesicle;cytosol;dendrite cytoplasm;dense core granule;extracellular matrix;extracellular membrane-bounded organelle;extracellular organelle;extracellular region;extracellular region part;extracellular space;extracellular vesicular exosome;intracellular mem…	Amyotrophic lateral sclerosis (ALS);Huntington's disease;Peroxisome;Prion diseases	8	8	76.6	76.6	15.936	22	6	7	5	6	7	5	149
P00568	Adenylate kinase isoenzyme 1	AK1	1.13076		0.556643		0.345486	1.01452		0.986456		0.953465	1.26032	0.480447	+	0.0280053	1.09929	0.987452		0.497254	-1.13008	0.943384		0.60023	ADP biosynthetic process;ADP metabolic process;AMP metabolic process;ATP metabolic process;biological regulation;biosynthetic process;cell cycle arrest;cell cycle process;cellular biosynthetic process;cellular metabolic process;cellular nitrogen compound biosynthetic process;cellular nitrogen compound metabolic process;cellular process;heterocycle biosynthetic process;heterocycle metabolic proces…	adenyl nucleotide binding;adenyl ribonucleotide binding;adenylate kinase activity;ATP binding;binding;catalytic activity;kinase activity;nucleobase-containing compound kinase activity;nucleoside diphosphate kinase activity;nucleotide binding;nucleotide kinase activity;phosphotransferase activity, phosphate group as acceptor;purine nucleotide binding;purine ribonucleoside triphosphate binding;puri…	axoneme part;cell part;cell projection part;cytoplasm;cytoplasmic part;cytosol;extracellular membrane-bounded organelle;extracellular organelle;extracellular region part;extracellular vesicular exosome;intracellular part;membrane;membrane-bounded organelle;membrane-bounded vesicle;organelle;organelle part;outer dense fiber;plasma membrane;vesicle	Purine metabolism	3	3	16.5	16.5	21.635	6	2	1	3	2	1	3	157
P00736	Complement C1r subcomponent	C1R	-1.05336		0.228556		0.0874015	-1.09023		0.135612	+	0.0314438	-1.01774	0.949332		0.710022	1.04117	0.987452		0.340985	-1.02888	0.943384		0.563423	activation of immune response;biological regulation;complement activation;complement activation, classical pathway;defense response;humoral immune response;immune effector process;immune response;immune system process;innate immune response;macromolecule metabolic process;metabolic process;positive regulation of biological process;positive regulation of immune response;positive regulation of immu…	binding;calcium ion binding;catalytic activity;cation binding;endopeptidase activity;hydrolase activity;ion binding;metal ion binding;peptidase activity;peptidase activity, acting on L-amino acid peptides;serine hydrolase activity;serine-type endopeptidase activity;serine-type peptidase activity	blood microparticle;extracellular membrane-bounded organelle;extracellular organelle;extracellular region;extracellular region part;extracellular vesicular exosome;membrane-bounded organelle;membrane-bounded vesicle;organelle;vesicle	Complement and coagulation cascades;Phagosome;Staphylococcus aureus infection;Systemic lupus erythematosus	31	31	48.7	48.7	80.118	255	25	28	30	25	28	30	159
P00742	Coagulation factor X	F10	-1.07953		0.174448		0.0555215	-1.12798		0.158572	+	0.0402593	-1.03316	0.930444		0.565158	-1.02526	0.987452		0.800319	-1.11936	0.833189		0.176055	biological regulation;blood coagulation;blood coagulation, extrinsic pathway;blood coagulation, intrinsic pathway;cellular macromolecule metabolic process;cellular metabolic process;cellular process;cellular protein metabolic process;coagulation;hemostasis;macromolecule metabolic process;macromolecule modification;metabolic process;multicellular organismal process;peptidyl-amino acid modification…	binding;calcium ion binding;catalytic activity;cation binding;endopeptidase activity;hydrolase activity;ion binding;lipid binding;metal ion binding;peptidase activity;peptidase activity, acting on L-amino acid peptides;phospholipid binding;serine hydrolase activity;serine-type endopeptidase activity;serine-type peptidase activity	cell part;cytoplasmic part;endoplasmic reticulum lumen;endoplasmic reticulum part;extracellular region;Golgi apparatus part;Golgi lumen;intracellular organelle lumen;intracellular organelle part;intracellular part;intrinsic to external side of plasma membrane;intrinsic to membrane;intrinsic to plasma membrane;membrane;membrane part;membrane-enclosed lumen;organelle lumen;organelle part;plasma mem…	Complement and coagulation cascades	11	11	22.3	22.3	54.731	53	10	8	9	10	8	9	163
P00746	Complement factor D	CFD	1.03722		0.578716		0.36582	-1.03653		0.645642		0.457422	1.11513	0.643121		0.0890088	-1.05685	0.987452		0.550456	-1.22158	0.688751	+	0.0240947	activation of immune response;biological regulation;blood coagulation;cell activation;cellular process;coagulation;complement activation;complement activation, alternative pathway;defense response;establishment of localization;establishment of localization in cell;exocytosis;hemostasis;humoral immune response;immune effector process;immune response;immune system process;innate immune response;mac…	catalytic activity;endopeptidase activity;hydrolase activity;peptidase activity;peptidase activity, acting on L-amino acid peptides;serine hydrolase activity;serine-type endopeptidase activity;serine-type peptidase activity	cell part;cytoplasmic membrane-bounded vesicle lumen;cytoplasmic part;cytoplasmic vesicle part;extracellular membrane-bounded organelle;extracellular organelle;extracellular region;extracellular region part;extracellular space;extracellular vesicular exosome;intracellular organelle part;intracellular part;membrane-bounded organelle;membrane-bounded vesicle;membrane-enclosed lumen;organelle;organe…	Complement and coagulation cascades;Staphylococcus aureus infection	7	7	43.5	43.5	27.033	42	6	7	7	6	7	7	164
P01008	Antithrombin-III	SERPINC1	-1.06081		0.188197		0.0634851	-1.10313		0.110276	+	0.021268	-1.02011	0.949332		0.681503	1.00351	0.987452		0.937367	-1.0776	0.833189		0.179155	biological regulation;blood coagulation;coagulation;hemostasis;multicellular organismal process;negative regulation of biological process;negative regulation of catalytic activity;negative regulation of defense response;negative regulation of endopeptidase activity;negative regulation of hydrolase activity;negative regulation of inflammatory response;negative regulation of molecular function;nega…	binding;carbohydrate binding;endopeptidase inhibitor activity;endopeptidase regulator activity;enzyme binding;enzyme inhibitor activity;enzyme regulator activity;glycosaminoglycan binding;heparin binding;pattern binding;peptidase inhibitor activity;peptidase regulator activity;polysaccharide binding;protease binding;protein binding;serine-type endopeptidase inhibitor activity	blood microparticle;cell part;extracellular membrane-bounded organelle;extracellular organelle;extracellular region;extracellular region part;extracellular space;extracellular vesicular exosome;membrane;membrane-bounded organelle;membrane-bounded vesicle;organelle;plasma membrane;vesicle	Complement and coagulation cascades	35	35	59.9	59.9	52.602	1241	33	32	34	33	32	34	171
P02655	Apolipoprotein C-II	APOC2	-1.08337		0.185419		0.0614862	-1.17507		0.0958377	+	0.0148971	1.00118	0.994521		0.981639	1.19086	0.987452		0.338561	1.01224	0.989648		0.934141	biological regulation;catabolic process;cellular component organization;cellular component organization or biogenesis;cellular lipid metabolic process;cellular macromolecule metabolic process;cellular metabolic process;cellular process;cellular response to stimulus;chemical homeostasis;cholesterol efflux;cholesterol homeostasis;cholesterol transport;chylomicron remnant clearance;chylomicron remod…	binding;enzyme activator activity;enzyme binding;enzyme inhibitor activity;enzyme regulator activity;identical protein binding;lipase activator activity;lipase inhibitor activity;lipid binding;lipoprotein lipase activator activity;phospholipase activator activity;phospholipase binding;protein binding;protein dimerization activity;protein homodimerization activity	cell part;chylomicron;cytoplasmic part;early endosome;endosome;extracellular membrane-bounded organelle;extracellular organelle;extracellular region;extracellular region part;extracellular space;extracellular vesicular exosome;high-density lipoprotein particle;intermediate-density lipoprotein particle;intracellular membrane-bounded organelle;intracellular organelle;intracellular part;low-density …		4	4	49.5	49.5	11.284	105	3	4	4	3	4	4	222
P02747	Complement C1q subcomponent subunit C	C1QC	-1.04414		0.122156	+	0.029602	-1.04283		0.252725		0.103447	-1.04545	0.766332		0.169924	-1.00576	0.987452		0.88703	-1.00324	0.986381		0.921617	activation of immune response;biological regulation;complement activation;complement activation, classical pathway;defense response;humoral immune response;immune effector process;immune response;immune system process;innate immune response;macromolecule metabolic process;metabolic process;negative regulation of biological process;negative regulation of cell differentiation;negative regulation of…		blood microparticle;collagen;extracellular matrix part;extracellular membrane-bounded organelle;extracellular organelle;extracellular region;extracellular region part;extracellular space;extracellular vesicular exosome;membrane-bounded organelle;membrane-bounded vesicle;organelle;vesicle	Chagas disease (American trypanosomiasis);Complement and coagulation cascades;Prion diseases;Staphylococcus aureus infection;Systemic lupus erythematosus	7	7	26.9	26.9	25.773	47	7	6	7	7	6	7	231
P02760	Protein AMBP	AMBP	-1.04687		0.273038		0.117067	-1.08295		0.176092	+	0.0476726	-1.012	0.949332		0.786222	1.0033	0.987452		0.938449	-1.06659	0.833189		0.164726	biological adhesion;biological regulation;catabolic process;cell adhesion;cellular catabolic process;cellular component organization;cellular component organization or biogenesis;cellular macromolecule metabolic process;cellular membrane organization;cellular metabolic process;cellular nitrogen compound catabolic process;cellular nitrogen compound metabolic process;cellular process;cellular prote…	binding;calcium channel inhibitor activity;calcium channel regulator activity;calcium oxalate binding;cation binding;channel inhibitor activity;channel regulator activity;endopeptidase inhibitor activity;endopeptidase regulator activity;enzyme inhibitor activity;enzyme regulator activity;heme binding;identical protein binding;IgA binding;immunoglobulin binding;ion binding;ion channel inhibitor ac…	blood microparticle;cell part;cell surface;extracellular membrane-bounded organelle;extracellular organelle;extracellular region;extracellular region part;extracellular space;extracellular vesicular exosome;intracellular membrane-bounded organelle;intracellular organelle;intracellular part;membrane;membrane-bounded organelle;membrane-bounded vesicle;organelle;plasma membrane;vesicle		13	13	49.1	49.1	38.999	250	13	12	13	13	12	13	237
P02765	Alpha-2-HS-glycoprotein	AHSG	-1.00714		0.839703		0.725093	-1.04606		0.236676		0.0858411	1.03128	0.857294		0.308697	-1.06611	0.987452		0.169622	-1.1501	0.619212	+	0.0038223	acute inflammatory response;acute-phase response;anatomical structure development;biological regulation;cellular component organization;cellular component organization or biogenesis;cellular membrane organization;cellular process;defense response;developmental process;endocytosis;establishment of localization;inflammatory response;membrane invagination;membrane organization;multicellular organism…	cysteine-type endopeptidase inhibitor activity;endopeptidase inhibitor activity;endopeptidase regulator activity;enzyme inhibitor activity;enzyme regulator activity;kinase inhibitor activity;kinase regulator activity;peptidase inhibitor activity;peptidase regulator activity	blood microparticle;extracellular membrane-bounded organelle;extracellular organelle;extracellular region;extracellular region part;extracellular space;extracellular vesicular exosome;membrane-bounded organelle;membrane-bounded vesicle;organelle;vesicle		16	16	52	52	39.34	478	13	14	14	13	14	14	239
P03952	Plasma kallikrein	KLKB1	-1.06741		0.20874		0.0743972	-1.12101		0.135612	+	0.0313452	-1.01638	0.949332		0.752498	1.06671	0.987452		0.378223	-1.03397	0.943384		0.601071	biological regulation;blood coagulation;blood coagulation, intrinsic pathway;cellular component disassembly;cellular component disassembly at cellular level;cellular component organization;cellular component organization at cellular level;cellular component organization or biogenesis;cellular component organization or biogenesis at cellular level;cellular process;coagulation;extracellular matrix …	catalytic activity;endopeptidase activity;hydrolase activity;peptidase activity;peptidase activity, acting on L-amino acid peptides;serine hydrolase activity;serine-type endopeptidase activity;serine-type peptidase activity	cell part;extracellular membrane-bounded organelle;extracellular organelle;extracellular region;extracellular region part;extracellular space;extracellular vesicular exosome;membrane;membrane-bounded organelle;membrane-bounded vesicle;organelle;plasma membrane;vesicle	Complement and coagulation cascades	30	30	47.8	47.8	71.369	289	28	29	28	28	29	28	252
P04080	Cystatin-B	CSTB	-1.22298		0.142166	+	0.0375672	-1.28717		0.326943		0.155848	-1.162	0.65832		0.107957	-1.04653	0.987452		0.782351	-1.15927	0.833189		0.129748	adult behavior;adult locomotory behavior;behavior;biological regulation;locomotory behavior;multicellular organismal process;negative regulation of biological process;negative regulation of catalytic activity;negative regulation of cellular metabolic process;negative regulation of cellular process;negative regulation of cellular protein metabolic process;negative regulation of endopeptidase activ…	binding;cysteine-type endopeptidase inhibitor activity;endopeptidase inhibitor activity;endopeptidase regulator activity;enzyme binding;enzyme inhibitor activity;enzyme regulator activity;peptidase inhibitor activity;peptidase regulator activity;protease binding;protein binding	cell part;cytoplasm;extracellular membrane-bounded organelle;extracellular organelle;extracellular region part;extracellular space;extracellular vesicular exosome;intracellular non-membrane-bounded organelle;intracellular organelle;intracellular organelle part;intracellular part;membrane-bounded organelle;membrane-bounded vesicle;non-membrane-bounded organelle;nuclear part;nucleolus;organelle;org…		1	1	12.2	12.2	11.139	4	1	1	1	1	1	1	259
P04259	Keratin, type II cytoskeletal 6B	KRT6B	-1.46054		0.16189	+	0.0494895	-1.46394		0.31952		0.150655	-1.45715	0.806713		0.212605	-1.01737	0.987452		0.96315	-1.02211	0.982013		0.905043	anatomical structure development;developmental process;ectoderm development;tissue development	structural constituent of cytoskeleton;structural molecule activity	cell part;cytoskeletal part;extracellular membrane-bounded organelle;extracellular organelle;extracellular region part;extracellular vesicular exosome;intermediate filament;intracellular organelle part;intracellular part;keratin filament;macromolecular complex;membrane-bounded organelle;membrane-bounded vesicle;organelle;organelle part;protein complex;vesicle		28	16	41.5	26.4	60.066	52	21	24	22	12	15	12	265
P04439	HLA class I histocompatibility antigen, A-3 alpha chain	HLA-A	-1.04051		0.10504	+	0.0214625	-1.05089		0.242718		0.0971097	-1.03023	0.665406		0.130005	1.14692	0.987452		0.13669	1.12437	0.833189		0.174741	antigen processing and presentation;antigen processing and presentation of exogenous antigen;antigen processing and presentation of exogenous peptide antigen;antigen processing and presentation of exogenous peptide antigen via MHC class I;antigen processing and presentation of exogenous peptide antigen via MHC class I, TAP-dependent;antigen processing and presentation of exogenous peptide antigen…	antigen binding;beta-2-microglobulin binding;binding;peptide antigen binding;peptide binding;protein binding;TAP binding	cell part;cell surface;coated vesicle membrane;cytoplasmic part;cytoplasmic vesicle membrane;cytoplasmic vesicle part;early endosome membrane;endocytic vesicle membrane;endoplasmic reticulum;endoplasmic reticulum part;endosomal part;endosome membrane;ER to Golgi transport vesicle membrane;Golgi apparatus;Golgi apparatus part;Golgi membrane;integral to endoplasmic reticulum membrane;integral to lu…	Allograft rejection;Antigen processing and presentation;Autoimmune thyroid disease;Cell adhesion molecules (CAMs);Endocytosis;Graft-versus-host disease;Natural killer cell mediated cytotoxicity;Phagosome;Type I diabetes mellitus;Viral myocarditis	6	6	23.3	23.3	40.84	21	6	6	5	6	6	5	272
P05106	Integrin beta-3	ITGB3	1.2394		0.150751	+	0.0429601	1.13227		0.589172		0.383115	1.35665	0.60904		0.0654484	1.16104	0.987452		0.346044	-1.03197	0.976578		0.845656	activation of protein kinase activity;anatomical structure development;anatomical structure formation involved in morphogenesis;anatomical structure morphogenesis;angiogenesis;angiogenesis involved in wound healing;apolipoprotein A-I-mediated signaling pathway;axon guidance;biological adhesion;biological regulation;blood coagulation;cell activation;cell adhesion;cell differentiation;cell growth;c…	binding;catalytic activity;cell adhesion molecule binding;cytokine receptor binding;enzyme binding;extracellular matrix binding;fibronectin binding;growth factor receptor binding;identical protein binding;intramolecular oxidoreductase activity;intramolecular oxidoreductase activity, interconverting keto- and enol-groups;intramolecular oxidoreductase activity, transposing S-S bonds;isomerase activ…	adherens junction;alphav-beta3 integrin complex;alphav-beta3 integrin-vitronectin complex;anchoring junction;cell junction;cell part;cell projection membrane;cell projection part;cell surface;cell-substrate adherens junction;cell-substrate junction;cytoplasmic membrane-bounded vesicle;cytoplasmic part;cytoplasmic vesicle;cytoplasmic vesicle membrane;cytoplasmic vesicle part;extracellular membrane…	Arrhythmogenic right ventricular cardiomyopathy (ARVC);Dilated cardiomyopathy;ECM-receptor interaction;Focal adhesion;Hematopoietic cell lineage;Hypertrophic cardiomyopathy (HCM);Osteoclast differentiation;Phagosome;Regulation of actin cytoskeleton	3	3	4.8	4.8	87.057	7	3	3	1	3	3	1	281
P05362	Intercellular adhesion molecule 1	ICAM1	-1.05903		0.372661		0.183434	-1.16303		0.0634687	+	0.0024664	1.03699	0.930444		0.580555	1.11361	0.987452		0.251207	-1.08301	0.93633		0.397447	acute inflammatory response;acute inflammatory response to antigenic stimulus;adhesion to host;adhesion to other organism involved in symbiotic interaction;aging;anatomical structure development;antigen processing and presentation;biological adhesion;biological regulation;carbohydrate homeostasis;cell activation;cell activation involved in immune response;cell adhesion;cell adhesion mediated by i…	binding;integrin binding;molecular transducer activity;protein binding;protein complex binding;receptor activity;receptor binding;signal transducer activity;signaling receptor activity;transmembrane signaling receptor activity;viral receptor activity	adherens junction;anchoring junction;cell junction;cell part;cell surface;cell-substrate adherens junction;cell-substrate junction;external side of plasma membrane;extracellular membrane-bounded organelle;extracellular organelle;extracellular region part;extracellular space;extracellular vesicular exosome;focal adhesion;immunological synapse;integral to membrane;integral to plasma membrane;intrin…	African trypanosomiasis;Cell adhesion molecules (CAMs);Leukocyte transendothelial migration;Malaria;Natural killer cell mediated cytotoxicity;Rheumatoid arthritis;Staphylococcus aureus infection;Viral myocarditis	4	4	9.2	9.2	57.825	16	3	4	4	3	4	4	290
P05543	Thyroxine-binding globulin	SERPINA7	-1.06434		0.159542	+	0.0467054	-1.08387		0.201457		0.0644168	-1.04516	0.858679		0.359449	-1.03795	0.987452		0.472257	-1.07639	0.833189		0.16242	aging;amine transport;amino acid transport;biological regulation;carboxylic acid transport;developmental process;establishment of localization;hormone transport;modified amino acid transport;negative regulation of catalytic activity;negative regulation of endopeptidase activity;negative regulation of hydrolase activity;negative regulation of molecular function;negative regulation of peptidase act…	binding;endopeptidase inhibitor activity;endopeptidase regulator activity;enzyme inhibitor activity;enzyme regulator activity;hormone binding;peptidase inhibitor activity;peptidase regulator activity;serine-type endopeptidase inhibitor activity	extracellular membrane-bounded organelle;extracellular organelle;extracellular region;extracellular region part;extracellular space;extracellular vesicular exosome;membrane-bounded organelle;membrane-bounded vesicle;organelle;vesicle		14	14	38.8	38.8	46.324	114	11	11	12	11	11	12	293
P06276	Cholinesterase	BCHE	-1.02405		0.670825		0.480644	-1.10094		0.1092	+	0.0203089	1.04985	0.857294		0.334063	-1.00112	0.994735		0.988293	-1.15712	0.833189		0.0673234	alcohol metabolic process;alkaloid metabolic process;amine metabolic process;behavior;biological regulation;cell differentiation;cellular amine metabolic process;cellular biogenic amine metabolic process;cellular developmental process;cellular macromolecule metabolic process;cellular metabolic process;cellular nitrogen compound metabolic process;cellular process;cellular protein metabolic process…	acetylcholinesterase activity;alcohol binding;amine binding;beta-amyloid binding;binding;carboxylic ester hydrolase activity;catalytic activity;cation binding;choline binding;cholinesterase activity;enzyme binding;hydrolase activity;hydrolase activity, acting on ester bonds;identical protein binding;ion binding;protein binding;quaternary ammonium group binding	blood microparticle;cell part;cytoplasmic part;endoplasmic reticulum lumen;endoplasmic reticulum part;extracellular region;extracellular region part;intracellular organelle lumen;intracellular organelle part;intracellular part;membrane;membrane-enclosed lumen;nuclear envelope lumen;nuclear part;organelle envelope lumen;organelle lumen;organelle part		15	15	24.8	24.8	68.417	64	10	15	13	10	15	13	296
P06396	Gelsolin	GSN	-1.0469		0.174448		0.0555885	-1.0773		0.179269	+	0.0496937	-1.01736	0.930444		0.574169	1.00406	0.987452		0.938658	-1.05464	0.934824		0.355069	actin cytoskeleton organization;actin filament capping;actin filament organization;actin filament polymerization;actin filament severing;actin filament-based process;actin nucleation;actin polymerization or depolymerization;aging;anatomical structure development;anatomical structure morphogenesis;apoptosis;barbed-end actin filament capping;biological regulation;cell death;cell development;cell pa…	actin binding;binding;calcium ion binding;cation binding;cytoskeletal protein binding;ion binding;metal ion binding;myosin binding;myosin II binding;protein binding;protein domain specific binding	actin cap;actin cytoskeleton;adherens junction;anchoring junction;blood microparticle;cell cortex part;cell junction;cell part;cell projection;cell-substrate adherens junction;cell-substrate junction;cortical actin cytoskeleton;cortical cytoskeleton;cytoplasm;cytoplasmic part;cytoskeletal part;cytoskeleton;cytosol;extracellular membrane-bounded organelle;extracellular organelle;extracellular regi…	Fc gamma R-mediated phagocytosis;Regulation of actin cytoskeleton	47	47	54.3	54.3	85.696	813	43	42	45	43	42	45	299
P07225	Vitamin K-dependent protein S	PROS1	-1.09167		0.122156	+	0.0296553	-1.12108		0.188575		0.0561816	-1.06303	0.850589		0.293079	-1.00447	0.987452		0.956572	-1.05932	0.93633		0.412625	biological regulation;blood coagulation;cell activation;cell migration;cell motility;cellular component movement;cellular macromolecule metabolic process;cellular metabolic process;cellular process;cellular protein metabolic process;coagulation;defense response;establishment of localization;establishment of localization in cell;exocytosis;fibrinolysis;hemostasis;immune response;immune system proc…	binding;calcium ion binding;cation binding;endopeptidase inhibitor activity;endopeptidase regulator activity;enzyme inhibitor activity;enzyme regulator activity;ion binding;metal ion binding;peptidase inhibitor activity;peptidase regulator activity	blood microparticle;cell part;cytoplasmic membrane-bounded vesicle lumen;cytoplasmic part;cytoplasmic vesicle part;endoplasmic reticulum membrane;endoplasmic reticulum part;extracellular membrane-bounded organelle;extracellular organelle;extracellular region;extracellular region part;extracellular space;extracellular vesicular exosome;Golgi apparatus part;Golgi lumen;Golgi membrane;intracellular …	Complement and coagulation cascades	16	16	21	21	75.122	75	10	13	11	10	13	11	310
P07355	Annexin A2	ANXA2	-1.28693		0.0813101	+	0.0134675	-1.23162		0.236676		0.0857121	-1.34472	0.643121		0.0888745	-1.14371	0.987452		0.36677	-1.04752	0.95625		0.645719	anatomical structure formation involved in morphogenesis;angiogenesis;biological regulation;body fluid secretion;cellular component assembly;cellular component assembly at cellular level;cellular component organization;cellular component organization at cellular level;cellular component organization or biogenesis;cellular component organization or biogenesis at cellular level;cellular membrane or…	binding;calcium ion binding;calcium-dependent phospholipid binding;calcium-dependent protein binding;cation binding;enzyme inhibitor activity;enzyme regulator activity;ion binding;lipase inhibitor activity;lipid binding;metal ion binding;phosphatidylinositol binding;phosphatidylinositol-4,5-bisphosphate binding;phospholipase A2 inhibitor activity;phospholipase inhibitor activity;phospholipid bind…	basement membrane;basolateral plasma membrane;cell cortex;cell part;cell projection;cell surface;cytoplasmic membrane-bounded vesicle;cytoplasmic part;cytoplasmic vesicle;early endosome;endosomal part;endosome;endosome membrane;extracellular matrix part;extracellular membrane-bounded organelle;extracellular organelle;extracellular region part;extracellular space;extracellular vesicular exosome;ex…		3	3	10.6	10.6	38.604	4	1	2	1	1	2	1	315
P07359	Platelet glycoprotein Ib alpha chain	GP1BA	-1.04845		0.10504	+	0.0216582	-1.06507		0.179534		0.0502323	-1.03209	0.824951		0.255519	-1.00068	0.997116		0.993241	-1.03265	0.95699		0.670254	anatomical structure morphogenesis;biological adhesion;biological regulation;blood coagulation;blood coagulation, intrinsic pathway;cell activation;cell adhesion;cell morphogenesis;cell surface receptor linked signaling pathway;cellular component morphogenesis;cellular component organization;cellular component organization or biogenesis;cellular developmental process;cellular process;cellular res…	binding;G-protein coupled receptor activity;molecular transducer activity;peptide binding;peptide receptor activity;peptide receptor activity, G-protein coupled;receptor activity;signal transducer activity;signaling receptor activity;thrombin receptor activity;transmembrane signaling receptor activity	anchored to external side of plasma membrane;anchored to membrane;anchored to plasma membrane;cell part;cell surface;extracellular membrane-bounded organelle;extracellular organelle;extracellular region part;extracellular vesicular exosome;integral to membrane;integral to plasma membrane;intrinsic to external side of plasma membrane;intrinsic to membrane;intrinsic to plasma membrane;membrane;memb…	ECM-receptor interaction;Hematopoietic cell lineage	7	7	10.6	10.6	71.539	32	7	7	6	7	7	6	318
P07360	Complement component C8 gamma chain	C8G	-1.08858		0.128281	+	0.0321127	-1.11568		0.201371		0.0633849	-1.06214	0.850589		0.290217	1.02567	0.987452		0.681058	-1.02411	0.959563		0.722207	activation of immune response;biological regulation;cell death;cellular process;complement activation;complement activation, alternative pathway;complement activation, classical pathway;cytolysis;death;defense response;humoral immune response;immune effector process;immune response;immune system process;innate immune response;macromolecule metabolic process;metabolic process;positive regulation o…	binding;isoprenoid binding;lipid binding;retinoid binding;retinol binding;vitamin binding	blood microparticle;cell part;extracellular membrane-bounded organelle;extracellular organelle;extracellular region;extracellular region part;extracellular vesicular exosome;macromolecular complex;membrane attack complex;membrane part;membrane-bounded organelle;membrane-bounded vesicle;organelle;plasma membrane part;pore complex;protein complex;vesicle	Amoebiasis;Complement and coagulation cascades;Prion diseases;Systemic lupus erythematosus	11	11	65.8	65.8	22.277	164	11	11	11	11	11	11	319
P07711	Cathepsin L1	CTSL	1.05843		0.142166	+	0.037497	1.06976		0.201371		0.0633507	1.04723	0.850589		0.289636	-1.05681	0.987452		0.258672	-1.03455	0.93633		0.447777	activation of immune response;activation of innate immune response;adaptive immune response;antigen processing and presentation;antigen processing and presentation of exogenous antigen;antigen processing and presentation of exogenous peptide antigen;antigen processing and presentation of exogenous peptide antigen via MHC class II;antigen processing and presentation of peptide antigen;antigen proc…	binding;catalytic activity;collagen binding;cysteine-type endopeptidase activity;cysteine-type peptidase activity;endopeptidase activity;fibronectin binding;glycoprotein binding;histone binding;hydrolase activity;peptidase activity;peptidase activity, acting on L-amino acid peptides;protein binding;proteoglycan binding	cell part;cytoplasmic part;extracellular membrane-bounded organelle;extracellular organelle;extracellular region;extracellular region part;extracellular space;extracellular vesicular exosome;intracellular membrane-bounded organelle;intracellular organelle;intracellular organelle lumen;intracellular organelle part;intracellular part;lysosomal lumen;lysosome;lytic vacuole;membrane-bounded organelle…	Antigen processing and presentation;Lysosome;Phagosome;Rheumatoid arthritis	2	2	6.6	6.6	37.564	5	1	2	1	1	2	1	328
P07858	Cathepsin B	CTSB	-1.12882		0.0753192	+	0.0109032	-1.11202		0.203937		0.0683214	-1.14588	0.643121		0.0891372	-1.06117	0.987452		0.655478	-1.02982	0.959563		0.72302	activation of immune response;activation of innate immune response;anatomical structure development;biological regulation;cell differentiation;cellular component disassembly;cellular component disassembly at cellular level;cellular component organization;cellular component organization at cellular level;cellular component organization or biogenesis;cellular component organization or biogenesis at…	binding;catalytic activity;collagen binding;cysteine-type endopeptidase activity;cysteine-type peptidase activity;endopeptidase activity;glycoprotein binding;hydrolase activity;peptidase activity;peptidase activity, acting on L-amino acid peptides;protein binding;proteoglycan binding	cell part;cytoplasmic membrane-bounded vesicle;cytoplasmic part;cytoplasmic vesicle;extracellular membrane-bounded organelle;extracellular organelle;extracellular region;extracellular region part;extracellular space;extracellular vesicular exosome;intracellular;intracellular membrane-bounded organelle;intracellular non-membrane-bounded organelle;intracellular organelle;intracellular organelle par…	Antigen processing and presentation;Lysosome	5	5	15.9	15.9	37.821	13	3	5	4	3	5	4	331
P08123	Collagen alpha-2(I) chain	COL1A2	-1.19924		0.100536	+	0.0197947	-1.2294		0.203937		0.0676999	-1.16982	0.766332		0.177529	-1.02936	0.987452		0.79637	-1.0818	0.93633		0.542855	anatomical structure development;anatomical structure morphogenesis;biological regulation;blood coagulation;blood vessel development;cell activation;cell migration;cell motility;cell surface receptor linked signaling pathway;cellular component assembly;cellular component disassembly;cellular component disassembly at cellular level;cellular component movement;cellular component organization;cellul…	binding;binding, bridging;cation binding;extracellular matrix structural constituent;growth factor binding;identical protein binding;ion binding;metal ion binding;platelet-derived growth factor binding;protein binding;protein binding, bridging;structural molecule activity	cell part;collagen;collagen type I;cytoplasmic part;endoplasmic reticulum lumen;endoplasmic reticulum part;extracellular matrix;extracellular matrix part;extracellular membrane-bounded organelle;extracellular organelle;extracellular region;extracellular region part;extracellular space;extracellular vesicular exosome;fibrillar collagen;intracellular organelle lumen;intracellular organelle part;int…	Amoebiasis;ECM-receptor interaction;Focal adhesion;Protein digestion and absorption	3	3	2.6	2.6	129.31	9	2	2	3	2	2	3	338
P08514	Integrin alpha-IIb	ITGA2B	1.26908		0.100586	+	0.0199629	1.22148		0.266507		0.113097	1.31853	0.65832		0.106888	1.01004	0.987452		0.945554	-1.06873	0.959563		0.721617	axon guidance;biological adhesion;biological regulation;blood coagulation;cell activation;cell adhesion;cell surface receptor linked signaling pathway;cell-cell adhesion;cell-matrix adhesion;cell-substrate adhesion;cellular component organization;cellular component organization at cellular level;cellular component organization or biogenesis;cellular component organization or biogenesis at cellula…	binding;cation binding;extracellular matrix binding;identical protein binding;ion binding;metal ion binding;protein binding	adherens junction;anchoring junction;blood microparticle;cell junction;cell part;cell surface;cell-substrate adherens junction;cell-substrate junction;cytoplasmic part;cytoplasmic vesicle membrane;cytoplasmic vesicle part;external side of plasma membrane;extracellular membrane-bounded organelle;extracellular organelle;extracellular region part;extracellular vesicular exosome;focal adhesion;integr…	Arrhythmogenic right ventricular cardiomyopathy (ARVC);Dilated cardiomyopathy;ECM-receptor interaction;Focal adhesion;Hematopoietic cell lineage;Hypertrophic cardiomyopathy (HCM);Pathways in cancer;Regulation of actin cytoskeleton;Small cell lung cancer	1	1	1.5	1.5	113.38	3	1	1	1	1	1	1	345
P08519	Apolipoprotein(a)	LPA	-1.09244		0.259621		0.108009	-1.03039		0.8605		0.734546	-1.15824	0.49981	+	0.0351847	-1.04488	0.987452		0.863525	1.0758	0.965216		0.746884	anatomical structure development;anatomical structure homeostasis;anatomical structure morphogenesis;biological regulation;blood circulation;blood vessel development;cell differentiation;cell differentiation involved in embryonic placenta development;cell migration;cell motility;cellular component movement;cellular component organization;cellular component organization or biogenesis;cellular deve…	apolipoprotein binding;binding;carbohydrate binding;catalytic activity;endopeptidase activity;endopeptidase inhibitor activity;endopeptidase regulator activity;enzyme inhibitor activity;enzyme regulator activity;fibronectin binding;glycosaminoglycan binding;heparin binding;hydrolase activity;pattern binding;peptidase activity;peptidase activity, acting on L-amino acid peptides;peptidase inhibitor…	cell part;extracellular region;extracellular region part;extrinsic to membrane;extrinsic to plasma membrane;intracellular membrane-bounded organelle;intracellular organelle;intracellular part;macromolecular complex;membrane part;membrane-bounded organelle;organelle;plasma lipoprotein particle;plasma membrane part;protein-lipid complex		23	22	29.3	28.4	226.54	82	20	21	18	19	20	18	346
P08567	Pleckstrin	PLEK	1.08716		0.193916		0.0668156	1.06529		0.645642		0.455424	1.10949	0.45217	+	0.0130365	-1.11264	0.987452		0.384334	-1.15881	0.848743		0.204162	actin cytoskeleton organization;actin cytoskeleton reorganization;actin filament-based process;biological adhesion;biological regulation;blood coagulation;cell activation;cell adhesion;cell differentiation;cell projection organization;cell surface receptor linked signaling pathway;cell-cell adhesion;cellular component organization;cellular component organization at cellular level;cellular compone…	binding;enzyme binding;identical protein binding;kinase binding;lipid binding;phosphatidylinositol binding;phosphatidylinositol-3,4-bisphosphate binding;phospholipid binding;protein binding;protein dimerization activity;protein homodimerization activity;protein kinase binding;protein kinase C binding	cell part;cell projection membrane;cell projection part;cytoplasm;cytoplasmic part;cytosol;extracellular region;intracellular part;leading edge membrane;membrane;membrane part;plasma membrane part;ruffle membrane		3	3	12.9	12.9	40.124	19	3	3	3	3	3	3	347
P08637	Low affinity immunoglobulin gamma Fc region receptor III-A	FCGR3A	-1.08021		0.0626352	+	0.0079511	-1.07853		0.214187		0.0743877	-1.08189	0.625335		0.0690434	1.01088	0.987452		0.915802	1.01403	0.976578		0.872577	biological regulation;defense response;immune response;immune system process;innate immune response;regulation of biological process;regulation of immune response;regulation of immune system process;regulation of response to stimulus;response to stimulus;response to stress		cell part;external side of plasma membrane;extracellular membrane-bounded organelle;extracellular organelle;extracellular region part;extracellular vesicular exosome;integral to membrane;intrinsic to membrane;membrane;membrane part;membrane-bounded organelle;membrane-bounded vesicle;organelle;plasma membrane;plasma membrane part;vesicle	ko05152;Leishmaniasis;Natural killer cell mediated cytotoxicity;Osteoclast differentiation;Phagosome;Staphylococcus aureus infection;Systemic lupus erythematosus	3	3	9.1	9.1	29.089	21	3	3	3	3	3	3	352
P0C671	Uncharacterized protein C6orf222	C6orf222	-1.06829		0.77301		0.639796	1.20682		0.516699		0.303862	-1.37728	0.665406		0.132284	-1.60635	0.987452	+	0.0290919	1.03472	0.976578		0.859669					1	1	1.8	1.8	71.93	4	1	1	1	1	1	1	371
P0DOX3	Ig delta chain C region	IGHD	-1.14809		0.116211	+	0.0271644	-1.16982		0.279914		0.122328	-1.12678	0.696539		0.142556	1.2118	0.987452		0.17643	1.16721	0.93633		0.384558	immune response;immune system process;response to stimulus	antigen binding;binding	blood microparticle;cell part;extracellular membrane-bounded organelle;extracellular organelle;extracellular region part;extracellular vesicular exosome;integral to membrane;intrinsic to membrane;membrane;membrane part;membrane-bounded organelle;membrane-bounded vesicle;organelle;plasma membrane;vesicle		9	9	21.9	21.9	56.224	31	6	7	9	6	7	9	377
P0DOX6			1.18139		0.356388		0.17127	1.52408		0.0912521	+	0.0127912	-1.09199	0.930444		0.592099	-1.23888	0.987452		0.138196	1.34337	0.833189		0.114938					21	1	37.8	5.6	63.485	1	19	18	21	0	1	1	379
P10721	Mast/stem cell growth factor receptor Kit	KIT	-1.02857		0.386587		0.196298	-1.0677		0.0886923	+	0.010874	1.00922	0.949332		0.791832	1.06034	0.987452		0.320985	-1.01623	0.965216		0.754729	actin cytoskeleton organization;actin cytoskeleton reorganization;actin filament-based process;activation of MAPK activity;anatomical structure development;associative learning;B cell activation;B cell differentiation;behavior;biological regulation;cell activation;cell activation involved in immune response;cell chemotaxis;cell death;cell development;cell differentiation;cell division;cell migrat…	adenyl nucleotide binding;adenyl ribonucleotide binding;ATP binding;binding;catalytic activity;cation binding;cytokine binding;identical protein binding;ion binding;kinase activity;metal ion binding;molecular transducer activity;nucleotide binding;phosphotransferase activity, alcohol group as acceptor;protein binding;protein dimerization activity;protein homodimerization activity;protein kinase a…	acrosomal vesicle;cell junction;cell part;cell-cell junction;cytoplasmic membrane-bounded vesicle;cytoplasmic part;cytoplasmic vesicle;external side of plasma membrane;extracellular region part;extracellular space;integral to membrane;internal side of plasma membrane;intracellular membrane-bounded organelle;intracellular organelle;intracellular part;intrinsic to membrane;lysosome;lytic vacuole;ma…	Acute myeloid leukemia;Cytokine-cytokine receptor interaction;Endocytosis;Hematopoietic cell lineage;Melanogenesis;Pathways in cancer	8	8	9	9	109.86	22	7	8	8	7	8	8	391
P10909	Clusterin	CLU	-1.04		0.147405	+	0.0412427	-1.0572		0.266507		0.113231	-1.02309	0.806713		0.213173	-1.04115	0.987452		0.382102	-1.07586	0.833189		0.138015	activation of immune response;anatomical structure morphogenesis;apoptotic mitochondrial changes;biological regulation;blood coagulation;cell activation;cell morphogenesis;cellular component assembly;cellular component assembly at cellular level;cellular component morphogenesis;cellular component organization;cellular component organization at cellular level;cellular component organization or bio…	binding;chaperone binding;enzyme binding;misfolded protein binding;protein binding;ubiquitin protein ligase binding	blood microparticle;cell part;chromaffin granule;cytoplasm;cytoplasmic membrane-bounded vesicle;cytoplasmic membrane-bounded vesicle lumen;cytoplasmic part;cytoplasmic vesicle;cytoplasmic vesicle part;cytosol;endoplasmic reticulum;extracellular matrix;extracellular membrane-bounded organelle;extracellular organelle;extracellular region;extracellular region part;extracellular space;extracellular v…		19	19	38.3	38.3	52.494	420	18	17	17	18	17	17	393
P12259	Coagulation factor V	F5	-1.05271		0.185573		0.0620179	-1.10315		0.0943273	+	0.0144537	-1.00456	0.965992		0.901907	1.07191	0.987452		0.288532	-1.02448	0.958726		0.688926	biological regulation;blood circulation;blood coagulation;cell activation;cellular process;circulatory system process;coagulation;establishment of localization;establishment of localization in cell;exocytosis;hemostasis;multicellular organismal process;platelet activation;platelet degranulation;regulation of biological quality;regulation of body fluid levels;secretion;secretion by cell;system pro…	binding;catalytic activity;cation binding;copper ion binding;endopeptidase activity;hydrolase activity;ion binding;metal ion binding;peptidase activity;peptidase activity, acting on L-amino acid peptides;serine hydrolase activity;serine-type endopeptidase activity;serine-type peptidase activity;transition metal ion binding	cell part;cytoplasmic membrane-bounded vesicle lumen;cytoplasmic part;cytoplasmic vesicle part;endoplasmic reticulum;extracellular region;extracellular region part;extracellular space;Golgi apparatus;intracellular membrane-bounded organelle;intracellular organelle;intracellular organelle part;intracellular part;membrane;membrane-bounded organelle;membrane-enclosed lumen;organelle;organelle lumen;…	Complement and coagulation cascades	58	58	27.2	27.2	251.7	304	50	51	50	50	51	50	410
P12955	Xaa-Pro dipeptidase	PEPD	-1.07481		0.310286		0.138459	-1.16474		0.0886923	+	0.0110903	1.00824	0.965992		0.914008	1.05841	0.987452		0.25163	-1.10953	0.833189		0.181563	amine metabolic process;carboxylic acid metabolic process;cellular amine metabolic process;cellular amino acid metabolic process;cellular ketone metabolic process;cellular metabolic process;cellular nitrogen compound metabolic process;cellular process;collagen catabolic process;collagen metabolic process;macromolecule metabolic process;metabolic process;multicellular organismal catabolic process;…	aminopeptidase activity;binding;carboxypeptidase activity;catalytic activity;cation binding;dipeptidase activity;exopeptidase activity;hydrolase activity;ion binding;manganese ion binding;metal ion binding;metallocarboxypeptidase activity;metalloexopeptidase activity;metallopeptidase activity;peptidase activity;peptidase activity, acting on L-amino acid peptides;transition metal ion binding	extracellular membrane-bounded organelle;extracellular organelle;extracellular region part;extracellular vesicular exosome;membrane-bounded organelle;membrane-bounded vesicle;organelle;vesicle		7	7	19.3	19.3	54.548	23	2	6	6	2	6	6	416
P13591	Neural cell adhesion molecule 1	NCAM1	-1.02132		0.467571		0.262857	-1.05466		0.203937		0.0689475	1.01108	0.944442		0.639822	1.18733	0.987452	+	0.0120769	1.11346	0.833189		0.084998	axon guidance;biological adhesion;biological regulation;cell adhesion;cell surface receptor linked signaling pathway;cellular component organization;cellular component organization at cellular level;cellular component organization or biogenesis;cellular component organization or biogenesis at cellular level;cellular process;cellular response to chemical stimulus;cellular response to cytokine stim…	binding;identical protein binding;protein binding	anchored to membrane;cell part;cell surface;cytoplasmic part;external side of plasma membrane;extracellular membrane-bounded organelle;extracellular organelle;extracellular region part;extracellular vesicular exosome;Golgi apparatus part;Golgi membrane;integral to membrane;intracellular organelle part;intracellular part;intrinsic to membrane;membrane;membrane part;membrane-bounded organelle;membr…	Cell adhesion molecules (CAMs);Prion diseases	13	13	19	19	94.573	57	11	12	13	11	12	13	421
P13598	Intercellular adhesion molecule 2	ICAM2	-1.07462		0.191991		0.0656549	-1.14008		0.1092	+	0.0190853	-1.01292	0.949332		0.815019	-1.03963	0.987452		0.70861	-1.17014	0.833189		0.121055	activation of immune response;activation of innate immune response;biological adhesion;biological regulation;cell adhesion;cell surface receptor linked signaling pathway;cell-cell adhesion;cellular component organization;cellular component organization at cellular level;cellular component organization or biogenesis;cellular component organization or biogenesis at cellular level;cellular process;c…	binding;integrin binding;protein binding;protein complex binding;receptor binding	cell part;cell projection;extracellular membrane-bounded organelle;extracellular organelle;extracellular region part;extracellular vesicular exosome;integral to membrane;integral to plasma membrane;intrinsic to membrane;intrinsic to plasma membrane;membrane;membrane part;membrane-bounded organelle;membrane-bounded vesicle;organelle;plasma membrane;plasma membrane part;uropod;vesicle	Cell adhesion molecules (CAMs);Natural killer cell mediated cytotoxicity	2	2	6.9	6.9	30.654	14	1	2	2	1	2	2	422
P13796	Plastin-2	LCP1	-1.0533		0.180347		0.0584025	-1.09089		0.0886923	+	0.0107165	-1.01702	0.949332		0.69999	1.01932	0.987452		0.717585	-1.05231	0.93633		0.383495	actin cytoskeleton organization;actin filament bundle assembly;actin filament organization;actin filament-based process;anatomical structure morphogenesis;biological regulation;cell activation;cell activation involved in immune response;cell migration;cell motility;cellular component assembly;cellular component assembly at cellular level;cellular component disassembly;cellular component disassemb…	actin binding;actin filament binding;binding;calcium ion binding;cation binding;cytoskeletal protein binding;enzyme binding;GTPase binding;ion binding;metal ion binding;protein binding	actin cytoskeleton;actin filament;actin filament bundle;adherens junction;anchoring junction;cell junction;cell part;cell projection;cell projection membrane;cell projection part;cell-substrate adherens junction;cell-substrate junction;cytoplasm;cytoplasmic part;cytoskeletal part;cytoskeleton;cytosol;extracellular membrane-bounded organelle;extracellular organelle;extracellular region part;extrac…		20	20	40.7	40.7	70.288	80	17	16	18	17	16	18	428
P19440	Gamma-glutamyltranspeptidase 1	GGT1	-1.08647		0.144967	+	0.0396219	-1.07724		0.456081		0.254626	-1.09579	0.643121		0.0826287	1.03352	0.987452		0.775096	1.05132	0.95625		0.633718	alkene biosynthetic process;amine biosynthetic process;amine catabolic process;amine metabolic process;arachidonic acid metabolic process;biological regulation;biosynthetic process;carboxylic acid biosynthetic process;carboxylic acid catabolic process;carboxylic acid metabolic process;catabolic process;cellular alkene metabolic process;cellular amine metabolic process;cellular amino acid biosynth…	catalytic activity;gamma-glutamyltransferase activity;transferase activity;transferase activity, transferring acyl groups;transferase activity, transferring amino-acyl groups	anchored to external side of plasma membrane;anchored to membrane;anchored to plasma membrane;cell part;extracellular membrane-bounded organelle;extracellular organelle;extracellular region part;extracellular space;extracellular vesicular exosome;integral to membrane;intrinsic to external side of plasma membrane;intrinsic to membrane;intrinsic to plasma membrane;membrane;membrane part;membrane-bo…	Arachidonic acid metabolism;Cyanoamino acid metabolism;Glutathione metabolism;Taurine and hypotaurine metabolism	3	3	4.6	4.6	61.409	8	3	2	2	3	2	2	471
P19971	Thymidine phosphorylase	TYMP	-1.08473		0.259621		0.107822	-1.11856		0.146458	+	0.0357782	-1.05193	0.930444		0.574031	-1.07372	0.987452		0.502789	-1.14173	0.833189		0.109739	anatomical structure formation involved in morphogenesis;angiogenesis;biosynthetic process;catabolic process;cell differentiation;cellular aromatic compound metabolic process;cellular biosynthetic process;cellular catabolic process;cellular component organization;cellular component organization at cellular level;cellular component organization or biogenesis;cellular component organization or biog…	binding;catalytic activity;growth factor receptor binding;phosphorylase activity;platelet-derived growth factor receptor binding;protein binding;pyrimidine-nucleoside phosphorylase activity;receptor binding;thymidine phosphorylase activity;transferase activity;transferase activity, transferring glycosyl groups;transferase activity, transferring hexosyl groups;transferase activity, transferring pe…	cell part;cytoplasmic part;cytosol;intracellular part	Bladder cancer;Drug metabolism - other enzymes;Pyrimidine metabolism	2	2	4.1	4.1	49.955	6	2	1	2	2	1	2	475
P23467	Receptor-type tyrosine-protein phosphatase beta	PTPRB	-1.07853		0.10504	+	0.0222389	-1.08134		0.260333		0.108584	-1.07573	0.667579		0.134035	1.01965	0.987452		0.825018	1.01436	0.976578		0.866161	anatomical structure formation involved in morphogenesis;angiogenesis;cellular macromolecule metabolic process;cellular metabolic process;cellular process;cellular protein metabolic process;dephosphorylation;developmental process;macromolecule metabolic process;macromolecule modification;metabolic process;peptidyl-tyrosine dephosphorylation;phosphate-containing compound metabolic process;phosphor…	catalytic activity;hydrolase activity;hydrolase activity, acting on ester bonds;molecular transducer activity;phosphatase activity;phosphoprotein phosphatase activity;phosphoric ester hydrolase activity;protein tyrosine phosphatase activity;receptor activity;signal transducer activity;signaling receptor activity;transmembrane receptor protein phosphatase activity;transmembrane receptor protein ty…	cell part;integral to membrane;integral to plasma membrane;intrinsic to membrane;intrinsic to plasma membrane;macromolecular complex;membrane part;plasma membrane part;protein complex;receptor complex	Adherens junction	4	4	2.2	2.2	224.3	9	3	3	3	3	3	3	503
P23528	Cofilin-1	CFL1	1.13247		0.164743		0.0506956	1.1345		0.489217		0.282631	1.13044	0.561479	+	0.0463263	-1.12058	0.987452		0.384439	-1.11657	0.93633		0.398871	actin cytoskeleton organization;actin filament depolymerization;actin filament organization;actin filament-based process;actin polymerization or depolymerization;ameboidal cell migration;anatomical structure morphogenesis;axon guidance;biological regulation;blood coagulation;cell activation;cell cycle cytokinesis;cell cycle process;cell migration;cell motility;cell surface receptor linked signali…		adherens junction;anchoring junction;cell cortex part;cell junction;cell part;cell projection membrane;cell projection part;cell-cell junction;cell-substrate adherens junction;cell-substrate junction;cortical actin cytoskeleton;cortical cytoskeleton;cytoplasm;cytoplasmic part;cytoskeletal part;cytoskeleton;extracellular membrane-bounded organelle;extracellular organelle;extracellular region part;…	Axon guidance;Fc gamma R-mediated phagocytosis;Regulation of actin cytoskeleton	7	7	44	44	18.502	18	6	7	5	6	7	5	506
P25311	Zinc-alpha-2-glycoprotein	AZGP1	-1.03017		0.264076		0.111172	-1.07632		0.0886923	+	0.0113903	1.01421	0.896273		0.482397	1.03801	0.987452		0.611602	-1.05163	0.93633		0.519265	anatomical structure homeostasis;antigen processing and presentation;antigen processing and presentation of peptide antigen;antigen processing and presentation of peptide antigen via MHC class I;biological adhesion;biological regulation;cell adhesion;cellular process;detection of chemical stimulus;detection of chemical stimulus involved in sensory perception;detection of chemical stimulus involve…	antigen binding;binding;catalytic activity;glycoprotein binding;hydrolase activity;hydrolase activity, acting on ester bonds;macromolecule transmembrane transporter activity;nuclease activity;peptide antigen binding;peptide binding;protein binding;protein transmembrane transporter activity;protein transporter activity;ribonuclease activity;substrate-specific transmembrane transporter activity;sub…	cell part;extracellular membrane-bounded organelle;extracellular organelle;extracellular region;extracellular region part;extracellular space;extracellular vesicular exosome;intracellular membrane-bounded organelle;intracellular organelle;intracellular part;macromolecular complex;membrane;membrane part;membrane-bounded organelle;membrane-bounded vesicle;MHC class I protein complex;MHC protein com…		21	21	58.1	58.1	34.258	311	15	18	20	15	18	20	513
P25787	Proteasome subunit alpha type-2	PSMA2	-1.0382		0.396981		0.206718	-1.02687		0.760391		0.595902	-1.04965	0.772939		0.18122	-1.08915	0.987452	+	0.0322929	-1.06551	0.876557		0.239524	activation of immune response;activation of innate immune response;anaphase-promoting complex-dependent proteasomal ubiquitin-dependent protein catabolic process;antigen processing and presentation;antigen processing and presentation of exogenous antigen;antigen processing and presentation of exogenous peptide antigen;antigen processing and presentation of exogenous peptide antigen via MHC class …	catalytic activity;endopeptidase activity;hydrolase activity;peptidase activity;peptidase activity, acting on L-amino acid peptides;threonine-type endopeptidase activity;threonine-type peptidase activity	cell part;cytoplasm;cytoplasmic mRNA processing body;cytoplasmic part;cytosol;extracellular membrane-bounded organelle;extracellular organelle;extracellular region part;extracellular vesicular exosome;intracellular membrane-bounded organelle;intracellular non-membrane-bounded organelle;intracellular organelle;intracellular organelle part;intracellular part;macromolecular complex;membrane-bounded …	Proteasome	2	2	12	12	25.898	6	2	2	1	2	2	1	517
P26927	Hepatocyte growth factor-like protein	MST1	-1.00146		0.971253		0.94312	-1.03052		0.52532		0.317367	1.02752	0.857294		0.33993	-1.06549	0.987452		0.17284	-1.12823	0.619212	+	0.00859901		catalytic activity;endopeptidase activity;hydrolase activity;peptidase activity;peptidase activity, acting on L-amino acid peptides;serine hydrolase activity;serine-type endopeptidase activity;serine-type peptidase activity	extracellular membrane-bounded organelle;extracellular organelle;extracellular region part;extracellular vesicular exosome;membrane-bounded organelle;membrane-bounded vesicle;organelle;vesicle		15	15	28.8	28.8	80.319	82	12	14	14	12	14	14	523
P29966	Myristoylated alanine-rich C-kinase substrate	MARCKS	1.18877		0.191404		0.0650171	1.38977		0.117353	+	0.0237138	1.01684	0.965992		0.886008	-1.11912	0.987452		0.441532	1.22128	0.876557		0.233453	biological regulation;cellular metabolic process;cellular process;energy derivation by oxidation of organic compounds;energy reserve metabolic process;generation of precursor metabolites and energy;metabolic process;oxidation-reduction process;regulation of biological process;regulation of cell communication;regulation of cellular localization;regulation of cellular process;regulation of hormone …	actin binding;actin filament binding;binding;calmodulin binding;cytoskeletal protein binding;protein binding	actin cytoskeleton;adherens junction;anchoring junction;cell cortex;cell junction;cell part;cell-substrate adherens junction;cell-substrate junction;centrosome;cytoplasmic part;cytoskeletal part;cytoskeleton;extracellular membrane-bounded organelle;extracellular organelle;extracellular region part;extracellular vesicular exosome;female germ cell nucleus;focal adhesion;germ cell nucleus;germinal v…	Fc gamma R-mediated phagocytosis	3	3	14.5	14.5	31.554	4	3	1	0	3	1	0	540
P30086	Phosphatidylethanolamine-binding protein 1	PEBP1	-1.01742		0.705214		0.534391	1.03146		0.611853		0.419262	-1.0677	0.65832		0.101136	-1.13361	0.987452	+	0.0451867	-1.02935	0.943384		0.583342		adenyl nucleotide binding;adenyl ribonucleotide binding;ATP binding;binding;endopeptidase inhibitor activity;endopeptidase regulator activity;enzyme binding;enzyme inhibitor activity;enzyme regulator activity;kinase binding;lipid binding;nucleotide binding;peptidase inhibitor activity;peptidase regulator activity;phosphatidylethanolamine binding;phospholipid binding;protein binding;protein kinase…	cell part;cytoplasm;extracellular membrane-bounded organelle;extracellular organelle;extracellular region part;extracellular vesicular exosome;intracellular membrane-bounded organelle;intracellular organelle;intracellular part;membrane-bounded organelle;membrane-bounded vesicle;nucleus;organelle;vesicle		5	5	49.2	49.2	21.057	10	3	5	2	3	5	2	546
P30101	Protein disulfide-isomerase A3	PDIA3	1.09837		0.151916	+	0.0439724	1.1507		0.27233		0.11641	1.04841	0.752004		0.163649	-1.08416	0.987452		0.257634	1.01237	0.982013		0.894961	antigen processing and presentation;antigen processing and presentation of exogenous antigen;antigen processing and presentation of exogenous peptide antigen;antigen processing and presentation of exogenous peptide antigen via MHC class I;antigen processing and presentation of exogenous peptide antigen via MHC class I, TAP-dependent;antigen processing and presentation of peptide antigen;antigen p…	catalytic activity;cysteine-type endopeptidase activity;cysteine-type peptidase activity;disulfide oxidoreductase activity;endopeptidase activity;hydrolase activity;hydrolase activity, acting on ester bonds;intramolecular oxidoreductase activity;intramolecular oxidoreductase activity, interconverting keto- and enol-groups;intramolecular oxidoreductase activity, transposing S-S bonds;isomerase act…	adherens junction;anchoring junction;cell junction;cell part;cell surface;cell-substrate adherens junction;cell-substrate junction;cytoplasmic membrane-bounded vesicle;cytoplasmic part;cytoplasmic vesicle;endoplasmic reticulum;endoplasmic reticulum lumen;endoplasmic reticulum part;extracellular membrane-bounded organelle;extracellular organelle;extracellular region part;extracellular vesicular ex…	Antigen processing and presentation;Protein processing in endoplasmic reticulum	10	10	22.2	22.2	56.782	27	7	8	7	7	8	7	547
P31150	Rab GDP dissociation inhibitor alpha	GDI1	1.05526		0.151189	+	0.0432965	1.08386		0.213842		0.0738734	1.02742	0.858679		0.380533	-1.07608	0.987452		0.204656	-1.02005	0.959563		0.717337	biological regulation;cellular process;cellular response to stimulus;establishment of localization;establishment of protein localization;intracellular signal transduction;negative regulation of axonogenesis;negative regulation of biological process;negative regulation of cell development;negative regulation of cell differentiation;negative regulation of cell projection organization;negative regul…	enzyme activator activity;enzyme regulator activity;GDP-dissociation inhibitor activity;GTPase activator activity;GTPase regulator activity;nucleoside-triphosphatase regulator activity;Rab GDP-dissociation inhibitor activity;small GTPase regulator activity	cell part;cell projection;cytoplasm;cytoplasmic part;cytosol;Golgi apparatus;intracellular membrane-bounded organelle;intracellular organelle;intracellular part;macromolecular complex;membrane-bounded organelle;midbody;neuron projection;organelle;protein complex		2	1	4.7	2.7	50.582	3	2	1	2	1	1	1	552
P31944	Caspase-14	CASP14	-1.23224		0.128281	+	0.0322363	-1.24851		0.203937		0.0674188	-1.21619	0.813317		0.229468	-1.05886	0.987452		0.697919	-1.087	0.93633		0.43144	activation of caspase activity;anatomical structure development;biological regulation;cell death;cellular process;cellular response to stimulus;cellular response to stress;cornification;death;developmental process;DNA damage response, signal transduction resulting in induction of apoptosis;epidermis development;induction of apoptosis;induction of apoptosis by intracellular signals;induction of pr…	catalytic activity;cysteine-type endopeptidase activity;cysteine-type peptidase activity;endopeptidase activity;hydrolase activity;peptidase activity;peptidase activity, acting on L-amino acid peptides	cell part;cytoplasm;cytoskeletal part;extracellular membrane-bounded organelle;extracellular organelle;extracellular region part;extracellular vesicular exosome;intermediate filament;intracellular membrane-bounded organelle;intracellular organelle;intracellular organelle part;intracellular part;keratin filament;macromolecular complex;membrane-bounded organelle;membrane-bounded vesicle;nucleus;org…		7	7	26.4	26.4	27.679	15	4	5	6	4	5	6	554
P32942	Intercellular adhesion molecule 3	ICAM3	1.02609		0.937474		0.867042	-1.38656		0.201319		0.0628469	1.45985	0.65832		0.111274	1.19517	0.987452		0.345608	-1.69362	0.688751	+	0.0195104	activation of immune response;activation of innate immune response;biological adhesion;biological regulation;cell adhesion;cell surface receptor linked signaling pathway;cell-cell adhesion;cellular component organization;cellular component organization at cellular level;cellular component organization or biogenesis;cellular component organization or biogenesis at cellular level;cellular process;c…	binding;integrin binding;protein binding;protein complex binding;receptor binding	cell part;extracellular membrane-bounded organelle;extracellular organelle;extracellular region part;extracellular vesicular exosome;integral to membrane;integral to plasma membrane;intrinsic to membrane;intrinsic to plasma membrane;membrane;membrane part;membrane-bounded organelle;membrane-bounded vesicle;organelle;plasma membrane;plasma membrane part;vesicle	Cell adhesion molecules (CAMs)	2	2	3.1	3.1	59.54	3	1	1	1	1	1	1	558
P35754	Glutaredoxin-1	GLRX	-1.34461		0.0774433	+	0.0123924	-1.28516		0.183446		0.0520849	-1.40682	0.65832		0.103375	-1.12945	0.987452		0.47362	-1.03177	0.976578		0.835702	biological regulation;cell redox homeostasis;cellular chemical homeostasis;cellular homeostasis;cellular ion homeostasis;cellular macromolecule metabolic process;cellular metabolic process;cellular nitrogen compound metabolic process;cellular process;cellular protein metabolic process;chemical homeostasis;homeostatic process;ion homeostasis;macromolecule metabolic process;macromolecule modificati…	binding;catalytic activity;disulfide oxidoreductase activity;electron carrier activity;glutathione disulfide oxidoreductase activity;oxidoreductase activity;oxidoreductase activity, acting on a sulfur group of donors;peptide disulfide oxidoreductase activity;protein binding;protein N-terminus binding	cell part;cytoplasmic part;cytosol;extracellular membrane-bounded organelle;extracellular organelle;extracellular region part;extracellular vesicular exosome;intracellular membrane-bounded organelle;intracellular organelle;intracellular part;membrane-bounded organelle;membrane-bounded vesicle;mitochondrion;nucleus;organelle;vesicle		1	1	10.4	10.4	11.776	4	1	1	1	1	1	1	572
P40189	Interleukin-6 receptor subunit beta	IL6ST	-1.04201		0.139715	+	0.0363766	-1.06427		0.188246		0.0558397	-1.02022	0.858679		0.396498	1.01273	0.987452		0.828976	-1.03006	0.93633		0.543933	biological regulation;carbohydrate metabolic process;cell surface receptor linked signaling pathway;cellular carbohydrate metabolic process;cellular glucan metabolic process;cellular macromolecule metabolic process;cellular metabolic process;cellular polysaccharide metabolic process;cellular process;cellular response to chemical stimulus;cellular response to cytokine stimulus;cellular response to…	binding;ciliary neurotrophic factor receptor activity;ciliary neurotrophic factor receptor binding;cytokine binding;cytokine receptor activity;cytokine receptor binding;growth factor binding;identical protein binding;interleukin-11 binding;interleukin-11 receptor activity;interleukin-27 binding;interleukin-27 receptor activity;molecular transducer activity;protein binding;protein dimerization act…	cell body;cell part;cell projection;ciliary neurotrophic factor receptor complex;dendrite;external side of plasma membrane;extracellular membrane-bounded organelle;extracellular organelle;extracellular region;extracellular region part;extracellular space;extracellular vesicular exosome;interleukin-6 receptor complex;macromolecular complex;membrane;membrane part;membrane-bounded organelle;membrane…	Cytokine-cytokine receptor interaction;Jak-STAT signaling pathway	9	9	9.3	9.3	103.54	21	7	8	7	7	8	7	585
P40967	Melanocyte protein PMEL	PMEL	-1.0819		0.116211	+	0.0272464	-1.04383		0.514643		0.301323	-1.12137	0.579271		0.0570267	-1.10333	0.987452		0.0779423	-1.02704	0.95625		0.657766	biosynthetic process;cellular biosynthetic process;cellular component organization;cellular component organization at cellular level;cellular component organization or biogenesis;cellular component organization or biogenesis at cellular level;cellular metabolic process;cellular process;melanin biosynthetic process;melanin metabolic process;melanosome organization;metabolic process;organelle organ…		cell part;cytoplasmic membrane-bounded vesicle;cytoplasmic part;cytoplasmic vesicle;endoplasmic reticulum membrane;endoplasmic reticulum part;endosomal part;endosome membrane;extracellular region;Golgi apparatus;integral to membrane;intracellular membrane-bounded organelle;intracellular organelle;intracellular organelle part;intracellular part;intrinsic to membrane;late endosome membrane;melanoso…		1	1	2.3	2.3	70.254	3	1	1	1	1	1	1	588
P43652	Afamin	AFM	-1.04676		0.275586		0.118873	-1.09764		0.148221	+	0.0368631	1.00177	0.98968		0.962759	1.02481	0.987452		0.737889	-1.07296	0.908316		0.323558	establishment of localization;transport;vitamin transport	binding;vitamin binding;vitamin E binding	blood microparticle;extracellular membrane-bounded organelle;extracellular organelle;extracellular region;extracellular region part;extracellular space;extracellular vesicular exosome;membrane-bounded organelle;membrane-bounded vesicle;organelle;vesicle		31	31	48.2	48.2	69.068	402	27	28	28	27	28	28	595
P52566	Rho GDP-dissociation inhibitor 2	ARHGDIB	1.17294		0.0921322	+	0.0160998	1.20578		0.260333		0.107956	1.14101	0.636705		0.0734025	-1.19493	0.987452		0.27057	-1.13075	0.93633		0.414152	actin cytoskeleton organization;actin filament-based process;biological regulation;cellular component movement;cellular component organization;cellular component organization at cellular level;cellular component organization or biogenesis;cellular component organization or biogenesis at cellular level;cellular process;cellular response to stimulus;cytoskeleton organization;developmental process;i…	catalytic activity;enzyme activator activity;enzyme regulator activity;GDP-dissociation inhibitor activity;GTPase activator activity;GTPase activity;GTPase regulator activity;hydrolase activity;hydrolase activity, acting on acid anhydrides;hydrolase activity, acting on acid anhydrides, in phosphorus-containing anhydrides;nucleoside-triphosphatase activity;nucleoside-triphosphatase regulator activ…	cell part;cytoplasm;cytoplasmic membrane-bounded vesicle;cytoplasmic part;cytoplasmic vesicle;cytoskeleton;cytosol;extracellular membrane-bounded organelle;extracellular organelle;extracellular region part;extracellular vesicular exosome;intracellular membrane-bounded organelle;intracellular non-membrane-bounded organelle;intracellular organelle;intracellular part;membrane-bounded organelle;membr…	Neurotrophin signaling pathway;Vasopressin-regulated water reabsorption	6	6	42.8	42.8	22.988	15	3	4	6	3	4	6	619
P54802	Alpha-N-acetylglucosaminidase	NAGLU	-1.07317		0.117285	+	0.0276501	-1.09739		0.184696		0.0528727	-1.04949	0.850589		0.290594	1.0308	0.987452		0.640255	-1.0144	0.976578		0.868262	amine metabolic process;aminoglycan catabolic process;aminoglycan metabolic process;anatomical structure development;anatomical structure morphogenesis;behavior;carbohydrate catabolic process;carbohydrate metabolic process;catabolic process;cell development;cellular component organization;cellular component organization at cellular level;cellular component organization or biogenesis;cellular comp…	alpha-N-acetylglucosaminidase activity;catalytic activity;hexosaminidase activity;hydrolase activity;hydrolase activity, acting on glycosyl bonds;hydrolase activity, hydrolyzing O-glycosyl compounds	cell part;cytoplasmic part;extracellular membrane-bounded organelle;extracellular organelle;extracellular region part;extracellular vesicular exosome;intracellular membrane-bounded organelle;intracellular organelle;intracellular organelle lumen;intracellular organelle part;intracellular part;lysosomal lumen;lysosome;lytic vacuole;membrane-bounded organelle;membrane-bounded vesicle;membrane-enclos…	Glycosaminoglycan degradation;Lysosome	2	2	3.4	3.4	82.265	4	2	2	2	2	2	2	622
P55103	Inhibin beta C chain	INHBC	-1.04896		0.360525		0.176059	-1.10732		0.201457		0.0649776	1.00636	0.965992		0.887	-1.08331	0.987452		0.34488	-1.2072	0.688751	+	0.0160284	anatomical structure development;biological regulation;cell development;cellular developmental process;cellular process;cellular response to stimulus;developmental process;growth;positive regulation of biological process;positive regulation of cell communication;positive regulation of cellular metabolic process;positive regulation of cellular process;positive regulation of cellular protein metabo…	binding;cytokine activity;cytokine receptor binding;protein binding;receptor binding;transforming growth factor beta receptor binding	extracellular membrane-bounded organelle;extracellular organelle;extracellular region;extracellular region part;extracellular space;extracellular vesicular exosome;membrane-bounded organelle;membrane-bounded vesicle;organelle;vesicle	Cytokine-cytokine receptor interaction;TGF-beta signaling pathway	4	4	13.1	13.1	38.237	12	4	3	4	4	3	4	626
P58166	Inhibin beta E chain	INHBE	-1.07279		0.0944292	+	0.0168542	-1.09388		0.236312		0.0848803	-1.05212	0.65832		0.10687	-1.11391	0.987452		0.323334	-1.15812	0.833189		0.135358	anatomical structure development;biological regulation;cell development;cellular developmental process;cellular process;cellular response to stimulus;developmental process;growth;positive regulation of biological process;positive regulation of cell communication;positive regulation of cellular metabolic process;positive regulation of cellular process;positive regulation of cellular protein metabo…	binding;cytokine activity;cytokine receptor binding;protein binding;receptor binding;transforming growth factor beta receptor binding	extracellular region part;extracellular space	Cytokine-cytokine receptor interaction;TGF-beta signaling pathway	3	3	10	10	38.561	11	3	3	2	3	3	2	631
P61224	Ras-related protein Rap-1b	RAP1B	1.13615		0.149009	+	0.0418846	1.16501		0.333842		0.161667	1.10799	0.719447		0.151277	-1.09996	0.987452		0.614107	-1.04612	0.97082		0.774995	activation of MAPKK activity;activation of protein kinase activity;anatomical structure development;biological regulation;blood coagulation;cell activation;cell development;cell proliferation;cell surface receptor linked signaling pathway;cellular developmental process;cellular macromolecule metabolic process;cellular metabolic process;cellular process;cellular protein metabolic process;cellular …	binding;catalytic activity;enzyme regulator activity;GDP binding;GTP binding;GTPase activity;GTPase regulator activity;guanyl nucleotide binding;guanyl ribonucleotide binding;guanyl-nucleotide exchange factor activity;hydrolase activity;hydrolase activity, acting on acid anhydrides;hydrolase activity, acting on acid anhydrides, in phosphorus-containing anhydrides;nucleoside-triphosphatase activit…	cell junction;cell part;cell projection;cell-cell junction;cytoplasm;cytoplasmic part;cytosol;early endosome;endosome;extracellular membrane-bounded organelle;extracellular organelle;extracellular region part;extracellular vesicular exosome;guanyl-nucleotide exchange factor complex;intracellular;intracellular membrane-bounded organelle;intracellular organelle;intracellular part;late endosome;lipi…	Chemokine signaling pathway;Focal adhesion;Leukocyte transendothelial migration;Long-term potentiation;MAPK signaling pathway;Neurotrophin signaling pathway;Pancreatic secretion;Renal cell carcinoma	5	5	23.9	23.9	20.825	13	4	3	5	4	3	5	639
P78509	Reelin	RELN	-1.05451		0.326667		0.149793	-1.00394		0.986456		0.944599	-1.10763	0.49981	+	0.0358437	-1.08716	0.987452		0.130932	1.01483	0.976578		0.845317	anatomical structure development;anatomical structure formation involved in morphogenesis;anatomical structure morphogenesis;associative learning;axon guidance;behavior;biological adhesion;biological regulation;brain development;cell adhesion;cell differentiation;cell migration;cell morphogenesis;cell morphogenesis involved in differentiation;cell motility;cell projection organization;cell surfac…	binding;catalytic activity;cation binding;hydrolase activity;ion binding;kinase activity;lipoprotein particle receptor binding;metal ion binding;peptidase activity;peptidase activity, acting on L-amino acid peptides;phosphotransferase activity, alcohol group as acceptor;protein binding;protein kinase activity;protein serine/threonine/tyrosine kinase activity;receptor binding;serine hydrolase acti…	cell part;cell projection;cytoplasm;dendrite;extracellular matrix;extracellular region part;extracellular space;intracellular part;neuron projection;proteinaceous extracellular matrix	ECM-receptor interaction;Focal adhesion	6	6	2.3	2.3	388.38	14	5	4	6	5	4	6	660
Q02747	Guanylin	GUCA2A	-1.34066		0.129458	+	0.0326998	-1.51319		0.196433		0.0604651	-1.18781	0.857294		0.329293	1.0917	0.987452		0.722593	-1.16692	0.93633		0.426573		binding;cyclase activator activity;cyclase regulator activity;enzyme activator activity;enzyme regulator activity;guanylate cyclase activator activity;guanylate cyclase regulator activity;hormone activity;protein binding;receptor binding	extracellular membrane-bounded organelle;extracellular organelle;extracellular region;extracellular region part;extracellular vesicular exosome;membrane-bounded organelle;membrane-bounded vesicle;organelle;vesicle		2	2	9.6	9.6	12.388	2	0	1	1	0	1	1	675
Q02809	Procollagen-lysine,2-oxoglutarate 5-dioxygenase 1	PLOD1	-1.34712		0.10504	+	0.0216618	-1.34154		0.282163		0.125191	-1.35273	0.65832		0.113415	-1.16187	0.987452		0.341691	-1.15227	0.93633		0.394536	amine biosynthetic process;amine metabolic process;anatomical structure development;aspartate family amino acid biosynthetic process;aspartate family amino acid metabolic process;biosynthetic process;carboxylic acid biosynthetic process;carboxylic acid metabolic process;cellular amine metabolic process;cellular amino acid biosynthetic process;cellular amino acid metabolic process;cellular biosynt…	binding;carboxylic acid binding;catalytic activity;cation binding;identical protein binding;ion binding;iron ion binding;L-ascorbic acid binding;metal ion binding;oxidoreductase activity;oxidoreductase activity, acting on paired donors, with incorporation or reduction of molecular oxygen;oxidoreductase activity, acting on paired donors, with incorporation or reduction of molecular oxygen, 2-oxogl…	cell part;cytoplasmic part;endoplasmic reticulum membrane;endoplasmic reticulum part;extracellular membrane-bounded organelle;extracellular organelle;extracellular region part;extracellular vesicular exosome;intracellular organelle part;intracellular part;membrane;membrane part;membrane-bounded organelle;membrane-bounded vesicle;organelle;organelle membrane;organelle part;rough endoplasmic reticu…	Lysine degradation	1	1	1.7	1.7	83.549	2	0	1	1	0	1	1	676
Q08188	Protein-glutamine gamma-glutamyltransferase E	TGM3	-1.35228		0.0774433	+	0.0122554	-1.36747		0.241048		0.0947852	-1.33726	0.643121		0.0821261	-1.03974	0.987452		0.821622	-1.06323	0.959563		0.709876	anatomical structure morphogenesis;cell differentiation;cell envelope organization;cellular component assembly;cellular component organization;cellular component organization or biogenesis;cellular developmental process;cellular macromolecule metabolic process;cellular metabolic process;cellular process;cellular protein metabolic process;developmental process;epidermal cell differentiation;epithe…	binding;calcium ion binding;catalytic activity;cation binding;ion binding;metal ion binding;protein-glutamine gamma-glutamyltransferase activity;transferase activity;transferase activity, transferring acyl groups;transferase activity, transferring amino-acyl groups	cell part;cytoplasm;extracellular membrane-bounded organelle;extracellular organelle;extracellular region part;extracellular vesicular exosome;extrinsic to internal side of plasma membrane;extrinsic to membrane;extrinsic to plasma membrane;intracellular part;membrane part;membrane-bounded organelle;membrane-bounded vesicle;organelle;plasma membrane part;vesicle		2	2	2.9	2.9	76.631	4	1	1	2	1	1	2	690
Q12860	Contactin-1	CNTN1	-1.05319		0.227717		0.0861312	-1.08899		0.1092	+	0.020138	-1.01857	0.949332		0.70993	-1.04364	0.987452		0.463467	-1.11579	0.833189		0.0958657	anatomical structure development;axon guidance;biological adhesion;biological regulation;cell adhesion;cell surface receptor linked signaling pathway;cellular process;cellular response to stimulus;cerebellum development;chemotaxis;developmental process;locomotion;Notch signaling pathway;positive regulation of biological process;positive regulation of cell projection organization;positive regulati…	binding;carbohydrate binding	anchored to membrane;cell part;extracellular membrane-bounded organelle;extracellular organelle;extracellular region part;extracellular vesicular exosome;intrinsic to membrane;membrane;membrane part;membrane-bounded organelle;membrane-bounded vesicle;organelle;plasma membrane;vesicle	Cell adhesion molecules (CAMs)	14	14	15.3	15.3	113.32	40	11	12	10	11	12	10	699
Q12884	Prolyl endopeptidase FAP	FAP	-1.11296		0.122156	+	0.0294821	-1.14743		0.213842		0.0739582	-1.07953	0.823426		0.251054	1.00538	0.987452		0.955145	-1.05721	0.93633		0.544894	anatomical structure formation involved in morphogenesis;angiogenesis;biological adhesion;biological regulation;cell adhesion;cell cycle arrest;cell cycle process;cell migration;cell motility;cellular component movement;cellular process;developmental process;endothelial cell migration;locomotion;macromolecule metabolic process;metabolic process;mitotic cell cycle arrest;negative regulation of bio…	binding;catalytic activity;dipeptidyl-peptidase activity;endopeptidase activity;enzyme binding;exopeptidase activity;hydrolase activity;identical protein binding;integrin binding;metalloendopeptidase activity;metallopeptidase activity;peptidase activity;peptidase activity, acting on L-amino acid peptides;protease binding;protein binding;protein complex binding;protein dimerization activity;protei…	adherens junction;anchoring junction;apical part of cell;basal part of cell;cell junction;cell part;cell projection;cell projection membrane;cell projection part;cell surface;cell-substrate adherens junction;cell-substrate junction;cytoplasm;extracellular region part;extracellular space;focal adhesion;integral to membrane;intracellular part;intrinsic to membrane;invadopodium membrane;lamellipodiu…		6	5	7.6	6.7	87.711	9	4	5	2	3	4	1	701
Q12913	Receptor-type tyrosine-protein phosphatase eta	PTPRJ	-1.02829		0.166787		0.0518085	-1.06668		0.055985	+	0.00166795	1.00879	0.930444		0.594616	1.03461	0.987452		0.25961	-1.04006	0.833189		0.176358	anatomical structure development;biological regulation;blood coagulation;cell differentiation;cell surface receptor linked signaling pathway;cellular developmental process;cellular macromolecule metabolic process;cellular metabolic process;cellular process;cellular protein metabolic process;cellular response to stimulus;chemotaxis;circulatory system process;coagulation;contact inhibition;dephosph…	beta-catenin binding;binding;catalytic activity;delta-catenin binding;enzyme binding;gamma-catenin binding;growth factor receptor binding;hydrolase activity;hydrolase activity, acting on ester bonds;kinase binding;mitogen-activated protein kinase binding;phosphatase activity;phosphoprotein phosphatase activity;phosphoric ester hydrolase activity;platelet-derived growth factor receptor binding;pro…	cell junction;cell part;cell projection membrane;cell projection part;cell surface;cell-cell junction;extracellular membrane-bounded organelle;extracellular organelle;extracellular region part;extracellular vesicular exosome;immunological synapse;integral to membrane;integral to plasma membrane;intracellular organelle part;intracellular part;intrinsic to membrane;intrinsic to plasma membrane;lead…	Adherens junction	8	8	8.2	8.2	145.94	29	5	8	8	5	8	8	703
Q13361	Microfibrillar-associated protein 5	MFAP5	-1.05882		0.415711		0.222933	-1.17615		0.117798	+	0.024414	1.0491	0.858679		0.373575	1.13899	0.987452		0.160381	-1.08333	0.878897		0.260709	anatomical structure development;cellular component organization;cellular component organization at cellular level;cellular component organization or biogenesis;cellular component organization or biogenesis at cellular level;cellular process;definitive hemopoiesis;developmental process;extracellular matrix organization;extracellular structure organization;fibril organization;hemopoiesis;hemopoiet…	extracellular matrix structural constituent;structural molecule activity	extracellular matrix part;extracellular region;extracellular region part;fibril;microfibril		1	1	5.2	5.2	19.611	3	1	1	1	1	1	1	710
Q14574	Desmocollin-3	DSC3	-1.04857		0.65156		0.448972	-1.15964		0.176501	+	0.0480118	1.0547	0.930444		0.59701	1.03963	0.987452		0.637777	-1.17644	0.833189		0.105836	biological adhesion;biological regulation;cell adhesion;cell-cell adhesion;cellular process;chordate embryonic development;developmental process;embryo development;embryo development ending in birth or egg hatching;homophilic cell adhesion;in utero embryonic development;posttranscriptional regulation of gene expression;protein stabilization;regulation of biological process;regulation of biologica…	binding;calcium ion binding;cation binding;gamma-catenin binding;ion binding;metal ion binding;protein binding	anchoring junction;cell junction;cell part;cell-cell junction;cytoplasm;desmosome;extracellular region;integral to membrane;intracellular part;intrinsic to membrane;membrane;membrane part;plasma membrane		2	2	2	2	99.968	4	1	2	1	1	2	1	732
Q14766	Latent-transforming growth factor beta-binding protein 1	LTBP1	-1.20239		0.359498		0.175087	-1.38527		0.268755		0.114534	-1.04365	0.949332		0.819422	-1.07469	0.987452		0.731087	-1.42647	0.688751	+	0.031261	biological regulation;cell surface receptor linked signaling pathway;cellular component organization;cellular component organization at cellular level;cellular component organization or biogenesis;cellular component organization or biogenesis at cellular level;cellular process;cellular response to stimulus;enzyme linked receptor protein signaling pathway;extracellular matrix organization;extracel…	binding;calcium ion binding;catalytic activity;cation binding;cytokine binding;growth factor binding;ion binding;kinase activity;metal ion binding;microfibril binding;molecular transducer activity;phosphotransferase activity, alcohol group as acceptor;protein binding;protein kinase activity;protein serine/threonine kinase activity;receptor activity;signal transducer activity;signaling receptor ac…	extracellular matrix;extracellular matrix part;extracellular region;extracellular region part;fibril;macromolecular complex;microfibril;protein complex;proteinaceous extracellular matrix		3	3	2.1	2.1	186.79	4	2	0	2	2	0	2	735
Q15113	Procollagen C-endopeptidase enhancer 1	PCOLCE	-1.07236		0.160427	+	0.0475191	-1.10667		0.194604		0.0594903	-1.03911	0.892859		0.430347	-1.0383	0.987452		0.430666	-1.1058	0.833189		0.0975981	biological regulation;developmental process;macromolecule metabolic process;metabolic process;multicellular organismal development;multicellular organismal process;positive regulation of catalytic activity;positive regulation of hydrolase activity;positive regulation of molecular function;positive regulation of peptidase activity;primary metabolic process;protein metabolic process;proteolysis;reg…	binding;carbohydrate binding;collagen binding;enzyme activator activity;enzyme regulator activity;glycosaminoglycan binding;heparin binding;pattern binding;peptidase activator activity;peptidase regulator activity;polysaccharide binding;protein binding	extracellular membrane-bounded organelle;extracellular organelle;extracellular region part;extracellular space;extracellular vesicular exosome;membrane-bounded organelle;membrane-bounded vesicle;organelle;vesicle		14	14	37.4	37.4	47.972	60	13	13	13	13	13	13	740
Q4G0S4	Cytochrome P450 27C1	CYP27C1	1.10722		0.348321		0.165588	1.20361		0.355727		0.17556	1.01856	0.949332		0.767153	1.11599	0.987452		0.415606	1.31874	0.619212	+	0.00904279		binding;catalytic activity;cation binding;heme binding;ion binding;iron ion binding;metal ion binding;monooxygenase activity;oxidoreductase activity;oxidoreductase activity, acting on paired donors, with incorporation or reduction of molecular oxygen;tetrapyrrole binding;transition metal ion binding	cell part;membrane		1	1	1.3	1.3	60.92	6	1	1	1	1	1	1	763
Q4KWH8	1-phosphatidylinositol 4,5-bisphosphate phosphodiesterase eta-1	PLCH1	-1.16668		0.157368	+	0.0458651	-1.24352		0.303653		0.139673	-1.09459	0.665406		0.132249	1.07728	0.987452		0.622773	-1.05456	0.93633		0.497569	biological regulation;catabolic process;cellular process;cellular response to stimulus;inositol lipid-mediated signaling;inositol phosphate metabolic process;intracellular signal transduction;lipid catabolic process;lipid metabolic process;metabolic process;organophosphate metabolic process;phosphatidylinositol-mediated signaling;primary metabolic process;regulation of biological process;regulati…	binding;calcium ion binding;calcium-dependent phospholipase C activity;catalytic activity;cation binding;hydrolase activity;hydrolase activity, acting on ester bonds;ion binding;lipase activity;metal ion binding;molecular transducer activity;phosphatidylinositol phospholipase C activity;phospholipase activity;phospholipase C activity;phosphoric diester hydrolase activity;phosphoric ester hydrolas…	cell part;cytoplasm;cytoplasmic part;cytosol;intracellular membrane-bounded organelle;intracellular organelle;intracellular part;membrane;membrane-bounded organelle;organelle;plasma membrane		2	2	0.9	0.9	189.22	9	2	2	2	2	2	2	765
Q6Q788	Apolipoprotein A-V	APOA5	-1.05651		0.397863		0.208208	-1.13309		0.111729	+	0.021709	1.01512	0.949332		0.825945	1.01548	0.987452		0.817308	-1.13268	0.833189		0.0695389	acylglycerol catabolic process;acylglycerol homeostasis;acylglycerol metabolic process;alcohol metabolic process;amine metabolic process;anatomical structure development;anatomical structure morphogenesis;biological regulation;biosynthetic process;catabolic process;cell part morphogenesis;cell projection morphogenesis;cell projection organization;cellular amine metabolic process;cellular biogenic…	alcohol binding;amine binding;binding;carbohydrate binding;cation binding;cholesterol binding;cholesterol transporter activity;enzyme activator activity;enzyme binding;enzyme regulator activity;glycosaminoglycan binding;heparin binding;ion binding;lipase activator activity;lipase binding;lipid binding;lipid transporter activity;lipoprotein lipase activator activity;lipoprotein particle receptor b…	blood microparticle;chylomicron;extracellular region;extracellular region part;extracellular space;high-density lipoprotein particle;macromolecular complex;plasma lipoprotein particle;protein-lipid complex;triglyceride-rich lipoprotein particle;very-low-density lipoprotein particle	PPAR signaling pathway	3	3	9.8	9.8	41.212	7	2	2	3	2	2	3	778
Q6SJ93	Protein FAM111B	FAM111B	-1.06996		0.259621		0.108194	-1.15889		0.0844708	+	0.00847392	1.01229	0.950631		0.839806	1.03272	0.987452		0.628591	-1.13597	0.833189		0.0694593		catalytic activity			2	2	2.7	2.7	84.673	15	2	2	2	2	2	2	779
Q6UXD5	Seizure 6-like protein 2	SEZ6L2	-1.10894		0.114842	+	0.0260664	-1.09178		0.275029		0.118764	-1.12637	0.665406		0.130104	-1.07152	0.987452		0.441959	-1.03861	0.95625		0.665489	adult behavior;adult locomotory behavior;anatomical structure development;behavior;biological regulation;cellular component organization;cellular component organization or biogenesis;cerebellar Purkinje cell layer development;developmental maturation;developmental process;locomotory behavior;multicellular organismal process;regulation of biological process;regulation of cellular process;regulatio…		cell body;cell part;cytoplasmic part;endoplasmic reticulum membrane;endoplasmic reticulum part;integral to membrane;intracellular organelle part;intracellular part;intrinsic to membrane;membrane;membrane part;neuronal cell body;organelle membrane;organelle part;plasma membrane		2	2	1.8	1.8	97.559	6	2	2	2	2	2	2	784
Q76LX8	A disintegrin and metalloproteinase with thrombospondin motifs 13	ADAMTS13	-1.01359		0.656826		0.454333	-1.02988		0.463887		0.264391	1.00245	0.965992		0.925807	1.06771	0.987452	+	0.0202203	1.03421	0.888802		0.279765	biological adhesion;biological regulation;carbohydrate metabolic process;catabolic process;cell activation;cell adhesion;cell surface receptor linked signaling pathway;cell-matrix adhesion;cell-substrate adhesion;cellular carbohydrate metabolic process;cellular catabolic process;cellular macromolecule metabolic process;cellular metabolic process;cellular process;cellular protein metabolic process…	binding;calcium ion binding;catalytic activity;cation binding;endopeptidase activity;hydrolase activity;integrin binding;ion binding;metal ion binding;metalloendopeptidase activity;metallopeptidase activity;peptidase activity;peptidase activity, acting on L-amino acid peptides;protein binding;protein complex binding;receptor binding;transition metal ion binding;zinc ion binding	cell part;cell surface;cytoplasmic part;endoplasmic reticulum lumen;endoplasmic reticulum part;extracellular matrix;extracellular region part;extracellular space;intracellular organelle lumen;intracellular organelle part;intracellular part;membrane-enclosed lumen;organelle lumen;organelle part;proteinaceous extracellular matrix		8	8	7.4	7.4	153.6	19	6	6	7	6	6	7	790
Q86TY3	Uncharacterized protein C14orf37	C14orf37	-1.09704		0.227471		0.0857436	-1.15534		0.0860389	+	0.00975898	-1.04168	0.949332		0.66776	1.09436	0.987452		0.382523	-1.01347	0.976578		0.85383			cell part;integral to membrane;intrinsic to membrane;membrane part		1	1	1.2	1.2	84.172	4	1	1	1	1	1	1	799
Q8IWL2	Pulmonary surfactant-associated protein A1	SFTPA1	-1.04053		0.612911		0.403315	-1.15589		0.117798	+	0.0243155	1.0676	0.857294		0.315661	1.05476	0.987452		0.464823	-1.16996	0.833189		0.054719	establishment of localization;lipid transport;multicellular organismal process;organic substance transport;respiratory gaseous exchange;transport	binding;carbohydrate binding;lipid transporter activity;substrate-specific transporter activity;transporter activity	collagen;extracellular matrix;extracellular matrix part;extracellular region;extracellular region part;extracellular space;proteinaceous extracellular matrix	Phagosome	1	1	6	6	26.242	3	1	1	1	1	1	1	809
Q8IWU5	Extracellular sulfatase Sulf-2	SULF2	1.28358		0.177292		0.0567241	1.52569		0.0943273	+	0.0143958	1.07989	0.949332		0.701728	-1.23998	0.987452		0.120997	1.13939	0.93633		0.535067	anatomical structure development;biological regulation;bone development;cartilage development;cell development;cell surface receptor linked signaling pathway;cellular component organization;cellular component organization at cellular level;cellular component organization or biogenesis;cellular component organization or biogenesis at cellular level;cellular developmental process;cellular macromole…	arylsulfatase activity;binding;calcium ion binding;catalytic activity;cation binding;hydrolase activity;hydrolase activity, acting on ester bonds;ion binding;metal ion binding;N-acetylglucosamine-6-sulfatase activity;sulfuric ester hydrolase activity	cell part;cell surface;cytoplasmic part;endoplasmic reticulum;extracellular region part;extracellular space;Golgi apparatus part;Golgi stack;intracellular membrane-bounded organelle;intracellular organelle;intracellular organelle part;intracellular part;membrane;membrane-bounded organelle;organelle;organelle part;plasma membrane		1	1	1.5	1.5	100.45	2	1	1	1	1	1	1	810
Q92496	Complement factor H-related protein 4	CFHR4	1.28023		0.0975089	+	0.0185348	1.25527		0.241048		0.0942615	1.30568	0.665406		0.119146	1.10801	0.987452		0.590391	1.06523	0.959563		0.695765	establishment of localization;lipid transport;organic substance transport;transport	lipid transporter activity;substrate-specific transporter activity;transporter activity	extracellular region		2	1	4.3	2.6	65.35	4	2	2	2	1	1	1	835
Q92820	Gamma-glutamyl hydrolase	GGH	-1.06727		0.149345	+	0.0423039	-1.07175		0.39094		0.201547	-1.06281	0.665406		0.118143	-1.05506	0.987452		0.37709	-1.06393	0.93633		0.377389	amine metabolic process;carboxylic acid metabolic process;cellular amine metabolic process;cellular amino acid metabolic process;cellular ketone metabolic process;cellular metabolic process;cellular nitrogen compound metabolic process;cellular process;glutamine family amino acid metabolic process;glutamine metabolic process;macromolecule metabolic process;metabolic process;nitrogen compound metab…	catalytic activity;exopeptidase activity;gamma-glutamyl-peptidase activity;hydrolase activity;omega peptidase activity;peptidase activity;peptidase activity, acting on L-amino acid peptides	cell part;cytoplasmic membrane-bounded vesicle;cytoplasmic part;cytoplasmic vesicle;cytosol;extracellular membrane-bounded organelle;extracellular organelle;extracellular region part;extracellular space;extracellular vesicular exosome;intracellular membrane-bounded organelle;intracellular organelle;intracellular part;lysosome;lytic vacuole;melanosome;membrane-bounded organelle;membrane-bounded ve…	Folate biosynthesis	8	8	23.6	23.6	35.964	37	7	7	8	7	7	8	841
Q92823	Neuronal cell adhesion molecule	NRCAM	-1.02		0.351881		0.167736	-1.03745		0.241048		0.0914925	-1.00284	0.965992		0.884822	-1.07066	0.987452		0.133489	-1.10761	0.767824	+	0.0401985	anatomical structure development;anatomical structure formation involved in morphogenesis;anatomical structure morphogenesis;angiogenesis;axon guidance;axonal fasciculation;axonogenesis;biological adhesion;biological regulation;cell adhesion;cell migration;cell motility;cell part morphogenesis;cell projection morphogenesis;cell projection organization;cell recognition;cell-cell adhesion;cellular …	ankyrin binding;binding;cytoskeletal protein binding;protein binding	axon part;cell part;cell projection;cell projection part;external side of plasma membrane;initial segment;integral to membrane;integral to plasma membrane;intrinsic to membrane;intrinsic to plasma membrane;membrane;membrane part;neuron projection;plasma membrane;plasma membrane part;synapse	Cell adhesion molecules (CAMs)	4	4	4.1	4.1	143.89	9	3	2	3	3	2	3	842
Q96PD5	N-acetylmuramoyl-L-alanine amidase	PGLYRP2	-1.06883		0.221927		0.0830788	-1.11724		0.106	+	0.0181616	-1.02252	0.949332		0.721788	-1.00966	0.987452		0.854325	-1.10319	0.833189		0.0774085	activation of immune response;activation of innate immune response;amine metabolic process;aminoglycan catabolic process;aminoglycan metabolic process;biological regulation;carbohydrate catabolic process;carbohydrate metabolic process;catabolic process;cellular metabolic process;cellular process;cellular response to stimulus;defense response;defense response to bacterium;defense response to Gram-…	binding;carbohydrate binding;catalytic activity;cation binding;glycosaminoglycan binding;hydrolase activity;hydrolase activity, acting on carbon-nitrogen (but not peptide) bonds;hydrolase activity, acting on carbon-nitrogen (but not peptide) bonds, in linear amides;ion binding;metal ion binding;molecular transducer activity;N-acetylmuramoyl-L-alanine amidase activity;pattern binding;pattern recog…	cell part;extracellular membrane-bounded organelle;extracellular organelle;extracellular region part;extracellular vesicular exosome;intracellular;membrane;membrane-bounded organelle;membrane-bounded vesicle;organelle;vesicle		16	16	43.4	43.4	62.216	170	16	16	14	16	16	14	855
Q99439	Calponin-2	CNN2	1.15689		0.10504	+	0.0221576	1.21412		0.213842		0.0737032	1.10237	0.788243		0.190618	-1.15161	0.987452		0.283129	-1.04561	0.953242		0.626028	actin cytoskeleton organization;actin filament-based process;actomyosin structure organization;anatomical structure development;biological regulation;cell differentiation;cellular component organization;cellular component organization at cellular level;cellular component organization or biogenesis;cellular component organization or biogenesis at cellular level;cellular developmental process;cellu…	actin binding;binding;cytoskeletal protein binding;protein binding	actin cytoskeleton;actin filament bundle;actomyosin;adherens junction;anchoring junction;cell junction;cell part;cell-cell junction;cell-substrate adherens junction;cell-substrate junction;cytoplasm;cytoskeletal part;cytoskeleton;extracellular membrane-bounded organelle;extracellular organelle;extracellular region part;extracellular vesicular exosome;focal adhesion;intracellular non-membrane-boun…		2	2	7.1	7.1	33.697	4	1	1	2	1	1	2	859
Q9BUN1	Protein MENT	MENT	-1.06717		0.228556		0.0876329	-1.16082		0.0943273	+	0.0138164	1.01929	0.944442		0.637836	1.0797	0.987452		0.377297	-1.09586	0.911005		0.325696			cell part;cytoplasm;extracellular region;intracellular organelle part;intracellular part;nuclear part;nucleoplasm;organelle part		2	2	6.5	6.5	36.769	4	1	2	1	1	2	1	872
Q9HBW9	EGF, latrophilin and seven transmembrane domain-containing protein 1	ELTD1	-1.04253		0.249432		0.098868	-1.06915		0.0886923	+	0.0108787	-1.01658	0.949332		0.711386	-1.06687	0.987452		0.346351	-1.12204	0.833189		0.139609	biological regulation;cell surface receptor linked signaling pathway;cellular process;cellular response to stimulus;G-protein coupled receptor protein signaling pathway;regulation of biological process;regulation of cellular process;response to stimulus;signal transduction	binding;calcium ion binding;cation binding;G-protein coupled receptor activity;ion binding;metal ion binding;molecular transducer activity;receptor activity;signal transducer activity;signaling receptor activity;transmembrane signaling receptor activity	cell part;integral to membrane;intrinsic to membrane;membrane;membrane part;plasma membrane		2	2	3.2	3.2	77.81	5	2	2	2	2	2	2	891
Q9NQ38	Serine protease inhibitor Kazal-type 5	SPINK5	-1.052		0.204947		0.0722094	-1.09701		0.104986	+	0.0168631	-1.00884	0.949332		0.830842	1.04016	0.987452		0.545121	-1.04541	0.93633		0.398345	anagen;biological regulation;cell differentiation;cellular component organization;cellular component organization at cellular level;cellular component organization or biogenesis;cellular component organization or biogenesis at cellular level;cellular developmental process;cellular process;developmental growth;developmental process;epidermal cell differentiation;epithelial cell differentiation;ext…	endopeptidase inhibitor activity;endopeptidase regulator activity;enzyme inhibitor activity;enzyme regulator activity;peptidase inhibitor activity;peptidase regulator activity;serine-type endopeptidase inhibitor activity	cell cortex;cell part;cytoplasm;cytoplasmic part;cytosol;endoplasmic reticulum;endoplasmic reticulum membrane;endoplasmic reticulum part;extracellular membrane-bounded organelle;extracellular organelle;extracellular region;extracellular region part;extracellular vesicular exosome;intracellular membrane-bounded organelle;intracellular organelle;intracellular organelle part;intracellular part;membr…		3	3	4.4	4.4	120.71	6	1	2	2	1	2	2	903
Q9NZP8	Complement C1r subcomponent-like protein	C1RL	-1.0704		0.160427	+	0.0478729	-1.08919		0.256108		0.105322	-1.05193	0.850589		0.292412	-1.01093	0.987452		0.880526	-1.04674	0.915154		0.330736	activation of immune response;biological regulation;complement activation;complement activation, classical pathway;defense response;humoral immune response;immune effector process;immune response;immune system process;innate immune response;macromolecule metabolic process;metabolic process;positive regulation of biological process;positive regulation of immune response;positive regulation of immu…	catalytic activity;endopeptidase activity;hydrolase activity;peptidase activity;peptidase activity, acting on L-amino acid peptides;serine hydrolase activity;serine-type endopeptidase activity;serine-type peptidase activity	extracellular membrane-bounded organelle;extracellular organelle;extracellular region part;extracellular space;extracellular vesicular exosome;membrane-bounded organelle;membrane-bounded vesicle;organelle;vesicle		10	9	19.1	17.2	53.498	58	10	8	10	9	7	9	914
Q9UBQ6	Exostosin-like 2	EXTL2	-1.02985		0.62599		0.416786	-1.10857		0.214187		0.0746324	1.04523	0.850589		0.279959	1.02367	0.987452		0.538394	-1.13192	0.688751	+	0.0236215	alcohol metabolic process;amine metabolic process;amino sugar metabolic process;aminoglycan biosynthetic process;aminoglycan metabolic process;biosynthetic process;carbohydrate biosynthetic process;carbohydrate metabolic process;cellular biosynthetic process;cellular carbohydrate metabolic process;cellular macromolecule biosynthetic process;cellular macromolecule metabolic process;cellular metabo…	acetylgalactosaminyltransferase activity;acetylglucosaminyltransferase activity;alpha-1,4-N-acetylgalactosaminyltransferase activity;binding;catalytic activity;cation binding;glucuronyl-galactosyl-proteoglycan 4-alpha-N-acetylglucosaminyltransferase activity;ion binding;metal ion binding;transferase activity;transferase activity, transferring glycosyl groups;transferase activity, transferring hex…	cell part;cytoplasmic part;endoplasmic reticulum;endoplasmic reticulum membrane;endoplasmic reticulum part;extracellular membrane-bounded organelle;extracellular organelle;extracellular region part;extracellular vesicular exosome;integral to membrane;intracellular membrane-bounded organelle;intracellular organelle;intracellular organelle part;intracellular part;intrinsic to membrane;membrane;memb…	Glycosaminoglycan biosynthesis - heparan sulfate	2	2	6.7	6.7	37.465	5	1	1	2	1	1	2	920
Q9UJU6	Drebrin-like protein	DBNL	1.11814		0.122156	+	0.0291675	1.14466		0.282663		0.127784	1.09224	0.665406		0.132736	-1.04852	0.987452		0.568319	-1.0005	0.998202		0.994858	activation of JUN kinase activity;activation of MAPK activity;anatomical structure morphogenesis;apoptosis;biological regulation;cell death;cell part morphogenesis;cell projection morphogenesis;cell projection organization;cellular component assembly;cellular component assembly at cellular level;cellular component disassembly;cellular component disassembly at cellular level;cellular component dis…	actin binding;actin filament binding;binding;cytoskeletal protein binding;enzyme activator activity;enzyme regulator activity;protein binding	cell cortex;cell junction;cell part;cell projection;clathrin coated vesicle membrane;coated vesicle membrane;cytoplasm;cytoplasmic part;cytoplasmic vesicle membrane;cytoplasmic vesicle part;cytoskeletal part;cytosol;dendrite;extracellular membrane-bounded organelle;extracellular organelle;extracellular region part;extracellular vesicular exosome;Golgi apparatus part;Golgi membrane;intracellular n…		3	3	9.3	9.3	48.207	5	2	1	1	2	1	1	930
Q9UQP3	Tenascin-N	TNN	-1.06678		0.0755525	+	0.0114905	-1.07297		0.194348		0.0589086	-1.06062	0.665406		0.121588	-1.00889	0.987452		0.827079	-1.02065	0.943384		0.602374	anatomical structure morphogenesis;axonogenesis;biological adhesion;cell adhesion;cell growth;cell migration;cell motility;cell part morphogenesis;cell projection morphogenesis;cell projection organization;cell-matrix adhesion;cell-substrate adhesion;cellular component morphogenesis;cellular component movement;cellular component organization;cellular component organization at cellular level;cellu…		cell part;cell surface;extracellular matrix;extracellular region part;proteinaceous extracellular matrix	ECM-receptor interaction;Focal adhesion	6	6	5.2	5.2	144.03	13	3	4	6	3	4	6	943

## Sheet: abbreviations
AE	after exercise (CPET)
BE	before exercise (CPET)
NI	non-ischemic etiology
I	ischemic etiology
GO	Gene Ontology
GOBP	Gene Ontology Biological Processes
GOMF	Gene Ontology Molecular Function
GOCC	Gene Ontology Cellular Component
KEGG	Kyoto Encyclopedia of Genes and Genomes

## Sheet: GO biological process
Enrichment FDR	nGenes	Pathway Genes	Fold Enrichment	Pathway	URL	Genes
3.38073e-14	13	97	38.8168	GO:1903035 negative regulation of response to wounding	http://amigo.geneontology.org/amigo/term/GO:1903035	SERPINE1 FGA CD9 F11 APOE THBS1 MMRN1 CD109 FGG FGB C1QTNF1 PTPRS SPP1
1.13784e-12	14	172	23.5748	GO:1903034 regulation of response to wounding	http://amigo.geneontology.org/amigo/term/GO:1903034	SERPINE1 FGA CD9 F11 APOE THBS1 MMRN1 CD109 FGG FGB C1QTNF1 PTPRS SPP1 PTPRF
1.2714e-12	21	619	9.826	GO:0009611 response to wounding	http://amigo.geneontology.org/amigo/term/GO:0009611	FGA SERPINE1 VWF FN1 FGG FGB GP5 CD9 F11 APOE THBS1 MMRN1 F13B CD109 C1QTNF1 MMP2 TIMP1 PTPRS SPP1 PTPRF ITGA2
2.61235e-12	11	81	39.3329	GO:0061045 negative regulation of wound healing	http://amigo.geneontology.org/amigo/term/GO:0061045	SERPINE1 FGA CD9 F11 APOE THBS1 MMRN1 CD109 FGG FGB C1QTNF1
2.9341e-12	15	246	17.6605	GO:0007596 blood coagulation	http://amigo.geneontology.org/amigo/term/GO:0007596	FGA VWF FN1 FGG FGB SERPINE1 GP5 CD9 F11 APOE THBS1 MMRN1 F13B C1QTNF1 ITGA2
2.99244e-12	15	252	17.2401	GO:0007599 hemostasis	http://amigo.geneontology.org/amigo/term/GO:0007599	FGA VWF FN1 FGG FGB SERPINE1 GP5 CD9 F11 APOE THBS1 MMRN1 F13B C1QTNF1 ITGA2
2.99244e-12	15	251	17.3087	GO:0050817 coagulation	http://amigo.geneontology.org/amigo/term/GO:0050817	FGA VWF FN1 FGG FGB SERPINE1 GP5 CD9 F11 APOE THBS1 MMRN1 F13B C1QTNF1 ITGA2
3.82739e-11	9	51	51.1117	GO:0030195 negative regulation of blood coagulation	http://amigo.geneontology.org/amigo/term/GO:0030195	FGA SERPINE1 CD9 F11 APOE THBS1 FGG FGB C1QTNF1
4.10286e-11	9	52	50.1288	GO:1900047 negative regulation of hemostasis	http://amigo.geneontology.org/amigo/term/GO:1900047	FGA SERPINE1 CD9 F11 APOE THBS1 FGG FGB C1QTNF1
6.32912e-11	9	55	47.3945	GO:0050819 negative regulation of coagulation	http://amigo.geneontology.org/amigo/term/GO:0050819	FGA SERPINE1 CD9 F11 APOE THBS1 FGG FGB C1QTNF1
1.07468e-10	17	475	10.3658	GO:0042060 wound healing	http://amigo.geneontology.org/amigo/term/GO:0042060	FGA SERPINE1 VWF FN1 FGG FGB GP5 CD9 F11 APOE THBS1 MMRN1 F13B CD109 C1QTNF1 TIMP1 ITGA2
2.18218e-10	16	422	10.9813	GO:0050878 regulation of body fluid levels	http://amigo.geneontology.org/amigo/term/GO:0050878	FGA VWF FN1 FGG FGB SERPINE1 GP5 CD9 F11 APOE THBS1 MMRN1 F13B C1QTNF1 CELSR2 ITGA2
3.53405e-10	11	139	22.9206	GO:0061041 regulation of wound healing	http://amigo.geneontology.org/amigo/term/GO:0061041	SERPINE1 FGA CD9 F11 APOE THBS1 MMRN1 CD109 FGG FGB C1QTNF1
5.06633e-10	9	71	36.714	GO:0030193 regulation of blood coagulation	http://amigo.geneontology.org/amigo/term/GO:0030193	FGA SERPINE1 CD9 F11 APOE THBS1 FGG FGB C1QTNF1
6.1301e-10	9	73	35.7082	GO:1900046 regulation of hemostasis	http://amigo.geneontology.org/amigo/term/GO:1900046	FGA SERPINE1 CD9 F11 APOE THBS1 FGG FGB C1QTNF1
8.36405e-10	9	76	34.2986	GO:0050818 regulation of coagulation	http://amigo.geneontology.org/amigo/term/GO:0050818	FGA SERPINE1 CD9 F11 APOE THBS1 FGG FGB C1QTNF1
2.56019e-09	6	17	102.223	GO:0072378 blood coagulation fibrin clot formation	http://amigo.geneontology.org/amigo/term/GO:0072378	FN1 FGG FGA FGB GP5 F13B
7.51078e-09	6	20	86.8899	GO:0072376 protein activation cascade	http://amigo.geneontology.org/amigo/term/GO:0072376	FN1 FGG FGA FGB GP5 F13B
7.95933e-09	26	1729	4.35538	GO:0007155 cell adhesion	http://amigo.geneontology.org/amigo/term/GO:0007155	FGA PTPRS VWF FN1 SPP1 PTPRF CELSR2 ROBO4 ITGA2 FGG FGB PDCD1LG2 CD9 MYOC NRP1 SERPINE1 BST1 THBS1 MMRN1 C1QTNF1 MMP2 COL6A2 SPARCL1 SVEP1 GP5 NRP2
8.56773e-09	10	143	20.254	GO:0030168 platelet activation	http://amigo.geneontology.org/amigo/term/GO:0030168	FGA FN1 FGG FGB GP5 CD9 VWF APOE MMRN1 C1QTNF1
9.23949e-09	21	1089	5.58521	GO:0032101 regulation of response to external stimulus	http://amigo.geneontology.org/amigo/term/GO:0032101	SERPINE1 FGA APOE OSMR CD9 F11 BST1 THBS1 MMRN1 CD109 FGG FGB C1QTNF1 NRP1 PTPRS SPP1 PTPRF ACE ITGA2 LAMP1 IL6R
5.58951e-08	6	28	62.0642	GO:0031639 plasminogen activation	http://amigo.geneontology.org/amigo/term/GO:0031639	SERPINE1 F11 THBS1 FGG FGA FGB
5.58951e-08	6	28	62.0642	GO:0042730 fibrinolysis	http://amigo.geneontology.org/amigo/term/GO:0042730	FGA SERPINE1 F11 THBS1 FGG FGB
7.60693e-08	14	469	8.64576	GO:0032102 negative regulation of response to external stimulus	http://amigo.geneontology.org/amigo/term/GO:0032102	SERPINE1 FGA APOE CD9 F11 THBS1 MMRN1 CD109 FGG FGB C1QTNF1 NRP1 PTPRS SPP1
1.07625e-07	20	1130	5.12625	GO:0051241 negative regulation of multicellular organismal process	http://amigo.geneontology.org/amigo/term/GO:0051241	SERPINE1 THBS1 FGA CD9 F11 FN1 APOE FGG FGB C1QTNF1 MMP2 NRP1 PTPRS SPP1 ACE PI16 CST3 TIMP1 PDCD1LG2 IL6R
1.05731e-06	7	79	25.6637	GO:0070527 platelet aggregation	http://amigo.geneontology.org/amigo/term/GO:0070527	FGA FN1 FGG FGB CD9 MMRN1 C1QTNF1
1.68496e-06	10	254	11.4029	GO:0007160 cell-matrix adhesion	http://amigo.geneontology.org/amigo/term/GO:0007160	FN1 ITGA2 FGG FGB MYOC NRP1 SERPINE1 BST1 THBS1 FGA
2.24478e-06	24	1964	3.5393	GO:0006508 proteolysis	http://amigo.geneontology.org/amigo/term/GO:0006508	TIMP1 SERPINE1 PCYOX1 ERAP2 HSP90B1 LRP1 ACE MMP2 F11 CST3 MAN1A1 CTSD APOE THBS1 FGG FGA FGB MASP2 BLMH FN1 CD109 ITIH3 PI16 CST6
2.52271e-06	6	53	32.7886	GO:0010543 regulation of platelet activation	http://amigo.geneontology.org/amigo/term/GO:0010543	GP5 CD9 APOE MMRN1 C1QTNF1 FGG
5.92912e-06	9	220	11.8486	GO:0010810 regulation of cell-substrate adhesion	http://amigo.geneontology.org/amigo/term/GO:0010810	MYOC NRP1 SERPINE1 BST1 FN1 THBS1 FGG FGA FGB
6.0659e-06	7	104	19.4945	GO:0034109 homotypic cell-cell adhesion	http://amigo.geneontology.org/amigo/term/GO:0034109	FGA FN1 FGG FGB CD9 MMRN1 C1QTNF1
6.99266e-06	11	385	8.27523	GO:0031589 cell-substrate adhesion	http://amigo.geneontology.org/amigo/term/GO:0031589	VWF FN1 ITGA2 FGG FGB MYOC NRP1 SERPINE1 BST1 THBS1 FGA
7.1605e-06	16	927	4.99906	GO:0030155 regulation of cell adhesion	http://amigo.geneontology.org/amigo/term/GO:0030155	FGA PDCD1LG2 CD9 MYOC NRP1 SERPINE1 BST1 FN1 THBS1 MMRN1 FGG FGB C1QTNF1 MMP2 ITGA2 CELSR2
1.07544e-05	6	69	25.1855	GO:0031638 zymogen activation	http://amigo.geneontology.org/amigo/term/GO:0031638	SERPINE1 F11 THBS1 FGG FGA FGB
1.33984e-05	16	977	4.74322	GO:0030334 regulation of cell migration	http://amigo.geneontology.org/amigo/term/GO:0030334	MYOC SERPINE1 BST1 FN1 APOE THBS1 CD9 MMP2 NRP1 ACE ITGA2 TIMP1 LRP1 ROBO4 NRP2 IL6R
1.33984e-05	17	1109	4.43982	GO:0051270 regulation of cellular component movement	http://amigo.geneontology.org/amigo/term/GO:0051270	MYOC SERPINE1 BST1 FN1 APOE THBS1 CD9 MMP2 NRP1 ACE ITGA2 TIMP1 LAMP1 LRP1 ROBO4 NRP2 IL6R
1.57227e-05	12	522	6.65823	GO:0090066 regulation of anatomical structure size	http://amigo.geneontology.org/amigo/term/GO:0090066	MTPN ACE FGG FGA FGB MMP2 NRP1 PTPRS FN1 SPP1 APOE OLFM1
2.36691e-05	20	1602	3.61589	GO:0016477 cell migration	http://amigo.geneontology.org/amigo/term/GO:0016477	IL6R MYOC SERPINE1 BST1 FN1 APOE THBS1 PPIB CD9 HEXB MMP2 NRP1 NRP2 CELSR2 ACE ITGA2 TIMP1 PTPRF LRP1 ROBO4
2.40014e-05	8	194	11.9436	GO:0031099 regeneration	http://amigo.geneontology.org/amigo/term/GO:0031099	CD9 MMP2 PTPRS MTPN SPP1 PTPRF ACE IGF2R
2.6714e-05	5	44	32.9128	GO:1900026 positive regulation of substrate adhesion-dependent cell spreading	http://amigo.geneontology.org/amigo/term/GO:1900026	MYOC NRP1 FGG FGA FGB
2.6714e-05	16	1038	4.46448	GO:2000145 regulation of cell motility	http://amigo.geneontology.org/amigo/term/GO:2000145	MYOC SERPINE1 BST1 FN1 APOE THBS1 CD9 MMP2 NRP1 ACE ITGA2 TIMP1 LRP1 ROBO4 NRP2 IL6R
3.03213e-05	4	19	60.9753	GO:0010544 negative regulation of platelet activation	http://amigo.geneontology.org/amigo/term/GO:0010544	CD9 APOE C1QTNF1 FGG
3.13328e-05	21	1806	3.36782	GO:0048870 cell motility	http://amigo.geneontology.org/amigo/term/GO:0048870	IL6R MYOC SERPINE1 BST1 FN1 APOE THBS1 PPIB CD9 HEXB MMP2 NRP1 PLTP NRP2 CELSR2 ACE ITGA2 TIMP1 PTPRF LRP1 ROBO4
3.13328e-05	21	1806	3.36782	GO:0051674 localization of cell	http://amigo.geneontology.org/amigo/term/GO:0051674	IL6R MYOC SERPINE1 BST1 FN1 APOE THBS1 PPIB CD9 HEXB MMP2 NRP1 PLTP NRP2 CELSR2 ACE ITGA2 TIMP1 PTPRF LRP1 ROBO4
3.42373e-05	9	284	9.17851	GO:0010466 negative regulation of peptidase activity	http://amigo.geneontology.org/amigo/term/GO:0010466	TIMP1 SERPINE1 LRP1 CST3 THBS1 CD109 ITIH3 PI16 CST6
3.71391e-05	5	48	30.1701	GO:1902041 regulation of extrinsic apoptotic signaling pathway via death domain receptors	http://amigo.geneontology.org/amigo/term/GO:1902041	FGA THBS1 FGG FGB SERPINE1
4.07043e-05	12	584	5.95136	GO:0044057 regulation of system process	http://amigo.geneontology.org/amigo/term/GO:0044057	ACE CALM3 APOE FGG FGA FGB C1QTNF1 MMP2 MTPN ITGA2 PI16 CACNA2D1
4.07728e-05	16	1085	4.27108	GO:0040012 regulation of locomotion	http://amigo.geneontology.org/amigo/term/GO:0040012	MYOC SERPINE1 BST1 FN1 APOE THBS1 CD9 MMP2 NRP1 ACE ITGA2 TIMP1 LRP1 ROBO4 NRP2 IL6R
[truncated: 952 more rows]

## Sheet: GO cellular component
Enrichment FDR	nGenes	Pathway Genes	Fold Enrichment	Pathway	URL	Genes
[truncated: 149 more rows]

## Sheet: GO mollecular function
Enrichment FDR	nGenes	Pathway Genes	Fold Enrichment	Pathway	URL	Genes
[truncated: 187 more rows]
